# Supplementary material for: N′-(3-Bromo-4-methoxy­benzyl­idene)nicotinohydrazide monohydrate
Source: Acta Crystallogr Sect E Struct Rep Online. 2009 Aug 29;65(Pt 9):o2282. doi: 10.1107/S160053680903400X (PMC2969945; doi:10.1107/S160053680903400X)
Supplement: Supplementary file 2 [file e-65-o2282-Isup2.hkl]

# 
# h,k,l, Fc-squared, Fo-squared, sigma(Fo-squared) and status flag 
# 
data_I
_shelx_title ' 1 in P2(1)/c' 
_shelx_refln_list_code          4 
_shelx_F_calc_maximum      367.51 
_exptl_crystal_F_000      1026.00 
_reflns_d_resolution_high  0.7828 
 
loop_ 
 _symmetry_equiv_pos_as_xyz 
 'x, y, z' 
 '-x, y+1/2, -z+1/2' 
 '-x, -y, -z' 
 'x, -y-1/2, z-1/2' 
 
_cell_length_a     7.7979 
_cell_length_b    12.5678 
_cell_length_c    14.9419 
_cell_angle_alpha  90.000 
_cell_angle_beta   97.449 
_cell_angle_gamma  90.000 
 
_shelx_F_squared_multiplier     1.000 
 
loop_ 
 _refln_index_h 
 _refln_index_k 
 _refln_index_l 
 _refln_F_squared_calc 
 _refln_F_squared_meas 
 _refln_F_squared_sigma 
 _refln_observed_status 
   2   0   0     8879.51     9347.00    157.59 o 
   3   0   0     4688.17     4771.79     82.22 o 
   4   0   0     8277.75     8375.18    143.20 o 
   5   0   0     2003.66     1961.87     44.03 o 
   6   0   0      133.18      118.41      9.14 o 
   7   0   0      308.31      306.46     15.00 o 
   8   0   0      237.36      232.04     22.37 o 
   9   0   0      232.50      212.37     24.94 o 
   1   1   0     2595.62     2706.97     67.62 o 
   2   1   0     4229.07     4298.45     73.59 o 
   3   1   0      817.17      813.77     16.95 o 
   4   1   0       42.85       47.12      3.51 o 
   5   1   0      428.34      404.24      9.21 o 
   6   1   0      312.22      283.67      8.98 o 
   7   1   0      147.69      153.03      8.03 o 
   8   1   0       79.80       76.09     16.78 o 
   9   1   0       50.14       62.78     29.37 o 
   1   2   0       31.81       19.74      2.00 o 
   2   2   0      932.21     1056.08     11.41 o 
   3   2   0     1782.12     1860.64     24.34 o 
   4   2   0      423.23      403.00      6.66 o 
   5   2   0       97.70      105.28      5.28 o 
   6   2   0        7.60       -1.68      5.03 o 
   7   2   0        9.59        6.76      7.59 o 
   8   2   0        7.20        3.82     10.41 o 
   9   2   0       29.96       18.43     13.74 o 
   1   3   0     3143.74     3187.33     35.00 o 
   2   3   0    23856.35    24617.69    236.57 o 
   3   3   0     2978.46     3008.59     26.11 o 
   4   3   0       54.43       81.35      5.02 o 
   5   3   0      799.32      798.74     16.30 o 
   6   3   0     1609.10     1701.95     36.15 o 
   7   3   0      330.43      324.32     12.66 o 
   8   3   0       27.23       25.21      9.25 o 
   9   3   0       42.59       43.88     11.22 o 
   0   4   0    12915.34    12946.75    178.69 o 
   1   4   0     5080.01     5186.74     51.19 o 
   2   4   0      135.03      136.38      4.32 o 
   3   4   0      792.19      781.39      8.35 o 
   4   4   0     3029.93     3130.66     27.62 o 
   5   4   0     2917.42     2989.76     52.73 o 
   6   4   0       12.15       13.68      6.44 o 
   7   4   0       29.02       22.36      8.38 o 
   8   4   0      382.90      404.71     19.72 o 
   9   4   0       13.41       27.08     10.87 o 
   1   5   0      590.81      562.86      7.64 o 
   2   5   0     2554.51     2724.95     28.35 o 
   3   5   0     2514.29     2653.32     25.56 o 
   4   5   0       21.45       22.97      2.58 o 
   5   5   0      370.69      378.72     13.00 o 
   6   5   0      305.99      323.90     12.44 o 
   7   5   0       52.54       49.34     10.37 o 
   8   5   0       62.17       53.93     10.49 o 
   9   5   0       34.98       37.68     30.08 o 
   0   6   0      195.98      179.45      6.71 o 
   1   6   0      143.44      140.65      3.86 o 
   2   6   0        6.42        2.41      2.51 o 
   3   6   0      385.49      386.80      7.20 o 
   4   6   0      793.24      817.70      9.69 o 
   5   6   0      124.15      145.65     10.79 o 
   6   6   0       16.09       21.04      9.98 o 
   7   6   0       32.58       23.52     23.01 o 
   8   6   0        0.60       -1.86     12.13 o 
   9   6   0       27.17       44.01     14.75 o 
   1   7   0     3276.42     3517.58     36.46 o 
   2   7   0     1037.40      932.70     12.22 o 
   3   7   0     2495.26     2476.65     27.08 o 
   4   7   0       54.68       55.30      3.90 o 
   5   7   0       89.84       88.12      9.62 o 
   6   7   0      658.69      668.85     24.68 o 
   7   7   0      301.00      326.31     40.37 o 
   8   7   0       13.25       12.30     13.50 o 
   0   8   0     1332.96     1314.43     23.40 o 
   1   8   0     2804.36     2886.54     36.15 o 
   2   8   0      163.05      140.42      4.78 o 
   3   8   0      700.95      662.33     10.49 o 
   4   8   0     1948.09     1906.12     22.40 o 
   5   8   0      375.26      393.95     16.85 o 
   6   8   0      102.45      127.05     12.79 o 
   7   8   0       18.59       26.42     12.46 o 
   8   8   0      155.28      160.38     17.12 o 
   1   9   0       73.14       68.00      5.13 o 
   2   9   0      925.20      894.88     14.55 o 
   3   9   0      252.67      223.85      7.39 o 
   4   9   0       18.23       15.97      4.23 o 
   5   9   0       15.38       17.92      7.90 o 
   6   9   0      113.25      123.66     12.76 o 
   7   9   0        1.03        3.29     11.79 o 
   8   9   0       19.60       22.97     14.97 o 
   0  10   0      250.47      241.30     18.36 o 
   1  10   0      149.01      149.89      9.81 o 
   2  10   0       14.87        8.49      4.98 o 
   3  10   0      118.31       98.57      9.19 o 
   4  10   0      151.29      154.68      7.55 o 
   5  10   0      404.63      383.77     18.61 o 
   6  10   0        6.84       10.93     18.25 o 
   7  10   0       12.85       10.93     20.57 o 
   1  11   0      968.13      950.75     24.64 o 
   2  11   0     1072.58      996.58     16.89 o 
   3  11   0      490.59      500.29     11.86 o 
   4  11   0      495.85      511.44     11.00 o 
   5  11   0      458.73      477.85     20.50 o 
   6  11   0      180.76      219.44     23.27 o 
   7  11   0      133.68      153.11     25.45 o 
   0  12   0     1218.72     1122.09     29.12 o 
   1  12   0      206.52      198.39     15.36 o 
   2  12   0       52.26       44.01      6.42 o 
   3  12   0       24.10       30.66      6.17 o 
   4  12   0      750.00      730.06     16.84 o 
   5  12   0      121.11      110.54     13.81 o 
   6  12   0       75.60      115.57     23.40 o 
   1  13   0        0.24        9.38      6.31 o 
   2  13   0      218.41      186.67      9.13 o 
   3  13   0        4.52       -1.31      6.10 o 
   4  13   0       33.73       28.71      7.03 o 
   5  13   0       45.22       34.37     13.84 o 
   0  14   0      270.90      267.03     16.13 o 
   1  14   0      265.14      247.77     15.32 o 
   2  14   0       43.91       42.97      9.41 o 
   3  14   0      189.43      170.23      8.81 o 
   4  14   0      225.12      229.59      9.60 o 
   1  15   0       79.40       77.10      9.89 o 
   2  15   0      507.73      529.69     13.84 o 
   3  15   0      313.82      317.45     11.40 o 
   0  16   0      101.52      101.80     14.83 o 
  -9   1   1        1.66        4.21     12.54 o 
  -8   1   1      259.19      267.31     27.35 o 
  -7   1   1      378.30      390.23     13.27 o 
  -6   1   1        5.98        0.30      4.92 o 
  -5   1   1       12.32        5.59      3.84 o 
  -4   1   1     3258.74     3315.14     48.33 o 
  -3   1   1     1425.11     1405.28     32.49 o 
  -2   1   1      215.12      222.66      8.30 o 
  -1   1   1       91.16      103.49      4.89 o 
   1   1   1     2229.98     2230.16     56.31 o 
   2   1   1     2086.96     2227.30     27.71 o 
   3   1   1       43.48       52.93      1.87 o 
   4   1   1       14.68       20.05      1.88 o 
   5   1   1     1109.05     1101.15     17.30 o 
   6   1   1     1007.20     1059.12     17.92 o 
   7   1   1        8.07        0.57      7.50 o 
   8   1   1       38.87       20.19     11.49 o 
   9   1   1       31.24       33.12     14.29 o 
  -9   2   1      102.46       99.41     17.43 o 
  -8   2   1       91.88       82.51      9.93 o 
  -7   2   1      127.54      139.93     10.84 o 
  -6   2   1     1548.58     1547.01     23.21 o 
  -5   2   1     2291.91     2270.46     35.56 o 
  -4   2   1     1951.01     2034.38     25.78 o 
  -3   2   1      257.07      289.25      5.36 o 
  -2   2   1    44488.37    43667.14    419.54 o 
  -1   2   1      934.55     1080.27     16.52 o 
   0   2   1     5208.06     5274.43     56.37 o 
   1   2   1     1278.08     1293.80     27.03 o 
   2   2   1     2096.81     2186.90     20.16 o 
   3   2   1     7481.94     7518.24     66.98 o 
   4   2   1     3071.24     3036.88     28.46 o 
   5   2   1      441.97      471.04      9.98 o 
   6   2   1      115.06      114.55      7.97 o 
   7   2   1      659.65      666.59     20.20 o 
   8   2   1      475.53      508.31     16.90 o 
   9   2   1        6.17        1.70     12.66 o 
  -9   3   1       29.88       24.61     11.02 o 
  -8   3   1       74.76       83.05     10.17 o 
  -7   3   1      474.09      493.60     15.24 o 
  -6   3   1       11.46        8.67      6.59 o 
  -5   3   1      484.91      498.30     12.59 o 
  -4   3   1       47.73       43.70      1.96 o 
  -3   3   1      203.81      186.08      4.53 o 
  -2   3   1     4072.84     4158.58     45.83 o 
  -1   3   1      209.69      199.65      3.40 o 
   0   3   1     1780.71     1723.72     49.97 o 
   1   3   1     1818.96     1944.74     18.35 o 
   2   3   1      231.24      188.47      3.41 o 
   3   3   1      841.80      920.94      9.12 o 
   4   3   1       36.42       41.07      2.90 o 
   5   3   1      998.27     1028.62     16.47 o 
   6   3   1      487.18      478.30     14.10 o 
   7   3   1       18.99       21.75      8.25 o 
   8   3   1       35.80       33.44      9.88 o 
   9   3   1        1.19      -10.41     13.21 o 
  -9   4   1        2.81        2.22     10.33 o 
  -8   4   1        4.46      -11.08      8.72 o 
  -7   4   1        8.27        6.85      7.46 o 
  -6   4   1       48.77       54.49      7.40 o 
  -5   4   1       54.69       50.02      8.82 o 
  -4   4   1       10.50        7.85      2.30 o 
  -3   4   1      296.15      310.94      5.11 o 
  -2   4   1      213.91      269.38      6.11 o 
  -1   4   1     1776.28     1922.60     20.11 o 
   0   4   1      990.74     1062.54     17.72 o 
   1   4   1     2252.01     2299.83     23.73 o 
   2   4   1      395.10      388.16      6.73 o 
   3   4   1      560.04      590.53     13.30 o 
   4   4   1       36.73       47.45      3.30 o 
   5   4   1      335.22      341.71     11.31 o 
   6   4   1       86.21      102.65     10.77 o 
   7   4   1        8.24       16.98      8.04 o 
   8   4   1       29.33       51.05     10.35 o 
   9   4   1        1.62        5.55     14.10 o 
  -9   5   1       68.98       66.14     14.25 o 
  -8   5   1      199.07      225.09     15.98 o 
  -7   5   1      103.28      108.53      9.91 o 
  -6   5   1      625.91      624.33     15.82 o 
  -5   5   1        4.52        6.86      5.58 o 
  -4   5   1     3272.88     3433.41     44.70 o 
  -3   5   1     8020.39     8440.45    117.32 o 
  -2   5   1      793.81      758.77      9.77 o 
  -1   5   1        0.12        0.84      2.47 o 
   0   5   1     1902.83     1892.99     22.38 o 
   1   5   1    13665.00    14160.89    137.02 o 
   2   5   1     4278.62     4490.98     38.69 o 
   3   5   1       16.19        7.47      2.13 o 
   4   5   1     1279.36     1373.41     13.70 o 
   5   5   1      858.82      852.88     22.80 o 
   6   5   1      952.33      982.06     20.84 o 
   7   5   1      214.21      213.42     12.37 o 
   8   5   1       84.09       86.11     11.28 o 
   9   5   1      126.57      116.34     16.89 o 
  -9   6   1       29.41       48.75     15.94 o 
  -8   6   1      134.90      131.35     14.87 o 
  -7   6   1       61.69       71.69     14.98 o 
  -6   6   1      354.46      358.54     32.20 o 
  -5   6   1     1717.29     1676.40     85.23 o 
  -4   6   1     1370.46     1384.73     15.22 o 
  -3   6   1      879.02     1004.03     14.33 o 
  -2   6   1      569.47      516.17      8.37 o 
  -1   6   1     4954.30     4961.14     45.76 o 
   0   6   1     2329.32     2182.19     25.96 o 
   1   6   1     3268.85     3721.62     38.04 o 
   2   6   1     1267.55     1175.52     12.97 o 
   3   6   1     6197.43     6332.79     58.13 o 
   4   6   1     1755.89     1772.11     18.46 o 
   5   6   1      401.09      389.78     11.65 o 
   6   6   1      417.33      422.33     45.51 o 
   7   6   1      125.07      165.90     18.77 o 
   8   6   1      297.95      339.95     19.36 o 
   9   6   1        1.00        6.40     15.04 o 
  -8   7   1       19.43       25.31     13.63 o 
  -7   7   1       19.30       20.44     10.62 o 
  -6   7   1      361.54      373.92     20.38 o 
  -5   7   1      167.87      160.77     10.94 o 
  -4   7   1      449.70      480.00      9.37 o 
  -3   7   1      229.16      221.24      6.09 o 
  -2   7   1     1540.17     1615.69     18.62 o 
  -1   7   1       57.99       65.04      2.79 o 
   0   7   1     1538.30     1584.55     20.27 o 
   1   7   1      130.48      120.31      9.59 o 
   2   7   1      754.94      791.89     10.94 o 
   3   7   1      355.64      352.08      8.00 o 
   4   7   1      539.75      546.37      8.64 o 
   5   7   1        9.27       24.63      8.52 o 
   6   7   1      332.82      347.77     17.13 o 
   7   7   1       47.71       59.10     12.35 o 
   8   7   1       11.00       12.36     13.68 o 
  -8   8   1        3.46       -3.09     14.08 o 
  -7   8   1        8.99      -10.87     11.42 o 
  -6   8   1        9.43       13.84     13.24 o 
  -5   8   1       22.11       13.89      8.71 o 
  -4   8   1     1012.52      980.65     13.68 o 
  -3   8   1      465.94      510.75      9.15 o 
  -2   8   1      364.27      364.67      7.38 o 
  -1   8   1     4632.41     4749.82     53.90 o 
   0   8   1     1072.98     1130.40     16.12 o 
   1   8   1        3.12        8.28      3.88 o 
   2   8   1     1900.46     1929.91     22.05 o 
   3   8   1      425.31      437.29      7.91 o 
   4   8   1       11.04       10.62      2.47 o 
   5   8   1       17.31       23.43      9.48 o 
   6   8   1       16.50       10.49     10.03 o 
   7   8   1      109.17      110.15     13.90 o 
   8   8   1        8.14       13.95     14.78 o 
  -8   9   1       93.91      100.33     16.21 o 
  -7   9   1      353.78      362.44     18.89 o 
  -6   9   1       58.31       57.60     11.44 o 
  -5   9   1        8.48        9.75     12.15 o 
  -4   9   1      206.82      200.57     11.21 o 
  -3   9   1     3316.56     3441.88     41.13 o 
  -2   9   1     2374.50     2199.74     28.03 o 
  -1   9   1       25.57       18.30      4.41 o 
   0   9   1     1144.95      981.65     20.83 o 
   1   9   1     6026.33     6189.16     77.33 o 
   2   9   1     2368.05     2285.68     28.89 o 
   3   9   1       29.52       24.35      4.42 o 
   4   9   1      389.91      395.76     10.10 o 
   5   9   1     1383.18     1434.60     26.98 o 
   6   9   1      462.44      521.70     22.88 o 
   7   9   1       18.91       46.70     12.94 o 
   8   9   1       45.65       49.04     15.00 o 
  -7  10   1        1.22       -4.11     17.74 o 
  -6  10   1      224.47      246.70     23.40 o 
  -5  10   1       38.98       31.34     20.18 o 
  -4  10   1     1071.32     1059.26     15.44 o 
  -3  10   1      273.81      271.69     10.38 o 
  -2  10   1     1273.82     1208.76     18.50 o 
  -1  10   1     2866.36     2822.90     34.98 o 
   0  10   1     3857.51     3738.18     44.42 o 
   1  10   1       69.79       72.89      6.13 o 
   2  10   1     2103.46     2023.97     24.20 o 
   3  10   1      144.37      143.20      6.35 o 
   4  10   1     1083.34     1105.41     16.02 o 
   5  10   1       52.02       35.19     11.14 o 
   6  10   1        1.24       -4.11     17.87 o 
   7  10   1       82.02       94.87     21.08 o 
  -7  11   1        5.79       -1.29     20.83 o 
  -6  11   1        1.58       -9.13     16.58 o 
  -5  11   1       25.33       18.43     11.53 o 
  -4  11   1       59.57       51.42      5.86 o 
  -3  11   1        2.13       -7.68      5.12 o 
  -2  11   1      251.56      264.21      8.88 o 
  -1  11   1       29.32       19.11      5.42 o 
   0  11   1      558.35      535.18     13.29 o 
   1  11   1       53.65       50.94      6.24 o 
   2  11   1       32.86       16.66      5.18 o 
   3  11   1        2.67       -1.11      5.18 o 
   4  11   1        9.50        0.99      5.45 o 
   5  11   1        2.99       10.23     10.82 o 
   6  11   1       64.08       57.59     20.70 o 
   7  11   1        0.36      -15.30     18.38 o 
  -6  12   1       45.47       61.32     22.11 o 
  -5  12   1      238.13      244.46     16.83 o 
  -4  12   1      206.29      206.70      8.23 o 
  -3  12   1      124.94      102.36      7.68 o 
  -2  12   1      195.88      195.19      8.65 o 
  -1  12   1      281.82      291.15      9.68 o 
   0  12   1      541.85      506.84     12.05 o 
   1  12   1      202.76      175.74      9.59 o 
   2  12   1      471.27      471.94     10.98 o 
   3  12   1      666.33      683.81     13.17 o 
   4  12   1      201.18      210.90      8.38 o 
   5  12   1       32.10       39.04     12.72 o 
   6  12   1      115.96      131.90     23.65 o 
  -5  13   1        1.54        7.43     13.21 o 
  -4  13   1      364.89      369.42     10.70 o 
  -3  13   1      402.16      396.25     14.57 o 
  -2  13   1      978.72      990.20     18.13 o 
  -1  13   1        1.17       -2.26      6.63 o 
   0  13   1      854.08      860.59     25.25 o 
   1  13   1      440.22      464.83     14.32 o 
   2  13   1     1172.00     1152.49     17.85 o 
   3  13   1       21.39       15.33      6.95 o 
   4  13   1        9.44       19.90      6.95 o 
   5  13   1      624.58      653.14     31.95 o 
  -4  14   1      127.13      121.66      8.43 o 
  -3  14   1        0.63       -7.03      6.79 o 
  -2  14   1      201.34      176.14     13.55 o 
  -1  14   1      515.31      527.08     15.69 o 
   0  14   1      480.41      450.81     14.42 o 
   1  14   1       23.33       23.00      7.47 o 
   2  14   1      358.37      335.64     12.75 o 
   3  14   1      221.26      233.20      9.75 o 
   4  14   1      285.06      277.12     10.35 o 
  -3  15   1       23.53       22.58      7.63 o 
  -2  15   1       32.42       30.56      8.24 o 
  -1  15   1       18.50       10.23      9.06 o 
   0  15   1       52.43       42.48      9.87 o 
   1  15   1        2.63        5.67      7.78 o 
   2  15   1        1.28        2.59      7.14 o 
   3  15   1        0.69       -6.71      7.66 o 
   0  16   1      152.78      174.13     10.23 o 
  -9   0   2       39.93       60.68     20.57 o 
  -8   0   2       52.36       52.16     11.18 o 
  -7   0   2      381.12      388.42     15.69 o 
  -6   0   2     1215.59     1206.36     27.15 o 
  -5   0   2      889.90      839.70     30.98 o 
  -4   0   2      245.52      292.20     14.66 o 
  -3   0   2     3438.01     3780.66     91.66 o 
  -2   0   2   135062.03   128540.38   2949.30 o 
   1   0   2    13394.49    13002.21    306.53 o 
   2   0   2    22573.93    22401.12    348.79 o 
   3   0   2     4443.34     4443.93     61.72 o 
   4   0   2     2379.07     2269.85     33.29 o 
   5   0   2     1002.15     1010.77     22.90 o 
   6   0   2     1935.43     1965.36     55.15 o 
   7   0   2      980.38      951.05     37.41 o 
   8   0   2      273.90      243.87     21.60 o 
   9   0   2       30.00       15.81     19.93 o 
  -9   1   2       46.50       44.75     11.13 o 
  -8   1   2        7.98       13.69      6.94 o 
  -7   1   2       49.15       45.05      6.60 o 
  -6   1   2        6.56        5.52      4.88 o 
  -5   1   2        7.59        4.73      4.90 o 
  -4   1   2      418.68      372.57     10.42 o 
  -3   1   2     4256.85     4167.46     70.99 o 
  -2   1   2     6817.36     7227.60    132.73 o 
  -1   1   2     1493.56     1591.00     31.50 o 
   1   1   2     4334.37     4444.88     46.68 o 
   2   1   2     3425.85     3489.67     37.54 o 
   3   1   2      685.32      675.07      8.12 o 
   4   1   2     2090.48     2030.71     21.35 o 
   5   1   2      460.38      460.90     10.39 o 
   6   1   2      695.80      740.07     22.91 o 
   7   1   2       17.50        6.84      7.27 o 
   8   1   2       94.02      106.85     13.89 o 
   9   1   2       21.75       27.61     15.49 o 
  -9   2   2        0.90       -5.24     10.18 o 
  -8   2   2       11.80        7.48      9.17 o 
  -7   2   2        1.13        1.44      5.89 o 
  -6   2   2       17.59       12.17      6.54 o 
  -5   2   2        0.53       -1.03      5.03 o 
  -4   2   2      133.21      138.73      8.43 o 
  -3   2   2      249.41      277.59      5.30 o 
  -2   2   2    11516.56    12442.07    109.60 o 
  -1   2   2      858.71      803.22      7.94 o 
   0   2   2     3919.77     4102.79     43.60 o 
   1   2   2     2704.00     2758.89     29.09 o 
   2   2   2      973.33     1030.83     12.26 o 
   3   2   2       16.60       16.59      2.24 o 
   4   2   2      188.69      193.42      4.44 o 
   5   2   2       55.68       53.75      4.88 o 
   6   2   2      158.12      163.37      8.95 o 
   7   2   2       56.48       60.29      9.79 o 
   8   2   2        3.98        8.39     11.96 o 
   9   2   2        9.14       14.64     13.65 o 
  -9   3   2       15.36        4.03     14.23 o 
  -8   3   2      210.58      188.37     18.01 o 
  -7   3   2      482.35      452.26     14.72 o 
  -6   3   2       21.03       24.61      7.83 o 
  -5   3   2     1565.96     1606.64     33.08 o 
  -4   3   2     4261.34     4337.22     48.68 o 
  -3   3   2     1777.49     1660.41     16.25 o 
  -2   3   2      483.41      478.24      6.14 o 
  -1   3   2     2905.73     2948.92     26.91 o 
   0   3   2    19540.15    19611.04    204.84 o 
   1   3   2     2113.26     2054.01     20.76 o 
   2   3   2     4156.69     4321.40     42.41 o 
   3   3   2      442.74      426.40      5.52 o 
   4   3   2     7440.06     7650.99     69.36 o 
   5   3   2     1326.88     1336.05     23.84 o 
   6   3   2      375.69      394.27     15.18 o 
   7   3   2      228.69      223.58     21.93 o 
   8   3   2      325.16      336.95     14.17 o 
   9   3   2       66.31       62.12     26.61 o 
  -9   4   2        1.16       -9.71     10.73 o 
  -8   4   2        2.71       -0.41      9.00 o 
  -7   4   2      485.06      511.23     15.72 o 
  -6   4   2      854.66      897.86     24.05 o 
  -5   4   2      202.95      207.28      8.23 o 
  -4   4   2       23.90       30.77      2.54 o 
  -3   4   2      394.30      351.23      5.40 o 
  -2   4   2     4844.55     4934.30     41.99 o 
  -1   4   2    13031.70    13315.89    118.58 o 
   0   4   2      251.88      269.68      4.94 o 
   1   4   2     3555.33     3734.70     34.35 o 
   2   4   2     6335.57     6358.44     53.74 o 
   3   4   2     7827.55     8065.97     72.89 o 
   4   4   2       18.33       21.21      2.54 o 
   5   4   2       64.05       66.75      6.37 o 
   6   4   2     1621.14     1664.95     30.25 o 
   7   4   2      164.12      183.69     11.19 o 
   8   4   2      104.95      109.72     11.26 o 
   9   4   2        5.56       18.82     14.00 o 
  -9   5   2        6.77       18.30     15.49 o 
  -8   5   2       94.70       95.14     23.59 o 
  -7   5   2       44.41       55.51      8.95 o 
  -6   5   2       84.89       69.46      7.57 o 
  -5   5   2      206.34      207.27      8.70 o 
  -4   5   2     3743.37     3996.14     50.61 o 
  -3   5   2      518.80      490.58     10.23 o 
  -2   5   2      244.08      251.54      5.03 o 
  -1   5   2      112.90      104.38      2.84 o 
   0   5   2     1685.71     1729.64     20.55 o 
   1   5   2     8008.71     8362.54     70.74 o 
   2   5   2       51.43       50.02      2.38 o 
   3   5   2      571.88      590.46      8.58 o 
   4   5   2     1139.80     1187.89     12.28 o 
   5   5   2      656.53      633.40     19.45 o 
   6   5   2      277.23      313.34     15.17 o 
   7   5   2      118.42      115.40     10.23 o 
   8   5   2      135.48      156.60     12.19 o 
   9   5   2       17.05       16.29     15.04 o 
  -9   6   2       15.08       40.80     14.95 o 
  -8   6   2        1.24       -8.87     12.54 o 
  -7   6   2        1.08       10.36     23.40 o 
  -6   6   2      393.87      385.93     16.82 o 
  -5   6   2       85.48       81.79      9.22 o 
  -4   6   2        6.64        6.14      2.99 o 
  -3   6   2     1390.55     1461.48     14.31 o 
  -2   6   2       42.96       33.17      2.64 o 
  -1   6   2       30.33       25.70      2.34 o 
   0   6   2       28.73       35.97      2.70 o 
   1   6   2       88.10       99.93      2.91 o 
   2   6   2      501.95      482.20      6.39 o 
   3   6   2       17.02       15.13      2.55 o 
   4   6   2      666.64      718.66     11.83 o 
   5   6   2       15.76       12.99      6.03 o 
   6   6   2      130.15      130.31     12.56 o 
   7   6   2      177.77      190.85     20.44 o 
   8   6   2       18.61        8.98     13.62 o 
  -8   7   2      181.06      185.24     16.82 o 
  -7   7   2       12.05      -11.03     11.23 o 
  -6   7   2       32.72       16.10      9.08 o 
  -5   7   2     1324.80     1409.59     31.85 o 
  -4   7   2      718.91      665.39     11.33 o 
  -3   7   2     1331.50     1406.99     16.94 o 
  -2   7   2        0.62        1.27      2.51 o 
  -1   7   2     5333.70     5691.55     52.46 o 
   0   7   2     1689.38     1573.06     19.97 o 
   1   7   2     2051.49     1905.24     18.28 o 
   2   7   2        3.87        3.43      2.84 o 
   3   7   2      549.39      542.95      8.36 o 
   4   7   2     1315.52     1336.18     16.60 o 
   5   7   2      627.59      666.52     24.61 o 
   6   7   2       15.16        9.86     10.54 o 
   7   7   2       24.58       10.79     12.16 o 
   8   7   2      218.85      209.20     55.54 o 
  -8   8   2        0.47       -8.21     12.78 o 
  -7   8   2       22.42       14.19     12.21 o 
  -6   8   2     1269.72     1324.76     32.94 o 
  -5   8   2      459.06      467.25     17.43 o 
  -4   8   2       60.58       62.24      4.66 o 
  -3   8   2     1045.17     1026.60     12.60 o 
  -2   8   2     2491.06     2464.07     24.73 o 
  -1   8   2     3955.97     4204.83     48.28 o 
   0   8   2        1.80        5.53      3.46 o 
   1   8   2      861.83      878.85     11.35 o 
   2   8   2     2851.57     2822.24     28.20 o 
   3   8   2     1961.82     1997.16     21.22 o 
   4   8   2      406.34      395.71      8.94 o 
   5   8   2       60.18       53.01      8.20 o 
   6   8   2      596.47      597.94     21.58 o 
   7   8   2      279.83      296.81     18.06 o 
   8   8   2       55.22       82.11     17.29 o 
  -8   9   2       33.05       26.89     14.78 o 
  -7   9   2       23.35       14.57     12.35 o 
  -6   9   2        8.12       -1.31      9.86 o 
  -5   9   2        2.66        6.84      8.61 o 
  -4   9   2      732.63      740.35     11.97 o 
  -3   9   2       99.61       80.69      5.64 o 
  -2   9   2      309.21      322.42      8.97 o 
  -1   9   2      107.44      112.12      5.51 o 
   0   9   2      422.74      416.10      9.41 o 
   1   9   2     1086.79     1044.64     16.35 o 
   2   9   2       20.38       30.21      4.44 o 
   3   9   2       19.70       21.15      4.59 o 
   4   9   2      325.15      306.23      8.28 o 
   5   9   2        4.11        2.12      7.58 o 
   6   9   2       61.46       87.64     12.33 o 
   7   9   2        3.08       -3.28     21.47 o 
  -7  10   2       94.66      110.52     14.72 o 
  -6  10   2      239.64      284.36     25.58 o 
  -5  10   2       41.09       28.41     16.71 o 
  -4  10   2       24.19       22.52      6.28 o 
  -3  10   2      435.28      438.03     10.61 o 
  -2  10   2      484.20      470.09     10.79 o 
  -1  10   2       15.25       17.37      4.97 o 
   0  10   2      588.85      554.71     11.37 o 
   1  10   2        4.19        4.69      4.48 o 
   2  10   2        8.86        2.73      4.61 o 
   3  10   2      617.98      612.44     11.57 o 
   4  10   2        5.28        8.16      5.01 o 
   5  10   2       89.85      123.48     12.40 o 
   6  10   2       11.33       13.37     18.00 o 
   7  10   2       64.66       71.86     22.37 o 
  -7  11   2      118.04      130.87     25.20 o 
  -6  11   2      101.02      137.55     23.01 o 
  -5  11   2      216.79      231.01     23.40 o 
  -4  11   2     1011.06     1014.70     17.46 o 
  -3  11   2      632.14      625.51     13.17 o 
  -2  11   2       21.48       14.59      5.60 o 
  -1  11   2      762.32      809.56     14.72 o 
   0  11   2     1992.57     1957.64     26.53 o 
   1  11   2      831.91      851.03     14.16 o 
   2  11   2      467.85      466.00     10.33 o 
   3  11   2     1065.10     1059.69     18.74 o 
   4  11   2      438.52      451.15     10.76 o 
   5  11   2      325.80      355.95     18.19 o 
   6  11   2      115.61      115.18     22.50 o 
  -6  12   2      391.82      459.33     34.20 o 
  -5  12   2       65.71      108.24     21.08 o 
  -4  12   2       42.78       37.37      7.14 o 
  -3  12   2      129.61      128.51      9.45 o 
  -2  12   2     1251.81     1205.25     19.46 o 
  -1  12   2      152.81      139.94      7.53 o 
   0  12   2       18.22       14.07      6.22 o 
   1  12   2       55.77       49.37      6.02 o 
   2  12   2      793.98      748.84     18.49 o 
   3  12   2      576.38      572.57     12.28 o 
   4  12   2      364.19      358.29     17.56 o 
   5  12   2       92.27       87.57     14.44 o 
   6  12   2      117.45      117.88     22.50 o 
  -5  13   2       16.75       16.04     12.76 o 
  -4  13   2       65.36       59.31      7.93 o 
  -3  13   2       40.73       46.86      7.22 o 
  -2  13   2        1.64       -9.73      6.48 o 
  -1  13   2        0.17       -1.53      6.58 o 
   0  13   2       82.98       77.08      7.71 o 
   1  13   2       12.98       18.02      6.74 o 
   2  13   2      185.46      184.13      8.56 o 
   3  13   2       99.37       94.37      7.37 o 
   4  13   2       65.36       55.07      7.50 o 
   5  13   2        1.48      -20.07     13.38 o 
  -4  14   2       36.94       29.02      7.30 o 
  -3  14   2       70.47       68.92      7.71 o 
  -2  14   2      302.36      287.41     11.84 o 
  -1  14   2      335.73      319.07     11.47 o 
   0  14   2        0.64       -1.56      7.13 o 
   1  14   2      193.95      184.91      9.66 o 
   2  14   2      467.78      482.63     12.95 o 
   3  14   2      230.61      254.89      9.84 o 
   4  14   2        9.10       14.28      7.69 o 
  -3  15   2       95.85      109.60      8.94 o 
  -2  15   2        7.36        7.28      8.65 o 
  -1  15   2       15.09       11.36      8.04 o 
   0  15   2      445.23      419.43     13.32 o 
   1  15   2      641.69      641.18     16.10 o 
   2  15   2       17.55        8.67      8.30 o 
   3  15   2       69.78       68.93      9.29 o 
  -9   1   3      111.97      109.77     11.94 o 
  -8   1   3       31.64       26.92      7.44 o 
  -7   1   3        0.15       -3.31      5.67 o 
  -6   1   3      609.32      634.11     15.04 o 
  -5   1   3      869.10      869.06     20.64 o 
  -4   1   3     2596.15     2625.13     54.19 o 
  -3   1   3       63.86       72.69      6.62 o 
  -2   1   3    10684.44    10928.27    102.86 o 
  -1   1   3     2448.86     2358.08     33.18 o 
   0   1   3     6837.79     7019.01     84.82 o 
   1   1   3      183.10      173.65      3.48 o 
   2   1   3     2858.26     2832.34     40.68 o 
   3   1   3     2346.19     2353.24     24.06 o 
   4   1   3     2324.18     2277.32     23.81 o 
   5   1   3       18.95       16.29      4.43 o 
   6   1   3       60.72       61.18      7.19 o 
   7   1   3      141.22      134.67     13.63 o 
   8   1   3      319.08      315.23     18.17 o 
   9   1   3       30.68       10.67     16.78 o 
  -9   2   3       11.51        1.42     10.34 o 
  -8   2   3      241.97      231.65      9.95 o 
  -7   2   3      416.18      432.24     16.83 o 
  -6   2   3     1185.28     1191.18     22.75 o 
  -5   2   3      105.23      109.95      6.85 o 
  -4   2   3    19016.76    19636.63    293.06 o 
  -3   2   3      871.93      777.55     12.63 o 
  -2   2   3     1056.79     1036.29     27.99 o 
  -1   2   3        9.24       10.71      1.08 o 
   0   2   3     6381.26     6664.74     68.94 o 
   1   2   3     7172.50     7330.58     69.90 o 
   2   2   3     4105.88     4006.47     52.83 o 
   3   2   3     1601.84     1618.96     17.22 o 
   4   2   3      806.05      840.45     10.48 o 
   5   2   3     2262.62     2220.31     35.45 o 
   6   2   3     1318.96     1330.75     29.56 o 
   7   2   3       68.85       81.63     12.33 o 
   8   2   3       22.48       15.69     12.34 o 
   9   2   3       72.54       94.09     34.13 o 
  -9   3   3       96.71      118.80     12.64 o 
  -8   3   3       27.60       20.78      9.12 o 
  -7   3   3       23.52       32.37      8.24 o 
  -6   3   3       73.38       84.64      7.38 o 
  -5   3   3      299.21      274.51     13.07 o 
  -4   3   3     2285.76     2311.76     27.41 o 
  -3   3   3       75.50       72.74      2.49 o 
  -2   3   3      550.10      576.19      6.56 o 
  -1   3   3     6648.44     6976.33     66.63 o 
   0   3   3     1502.47     1542.07     14.66 o 
   1   3   3      168.17      186.04      5.50 o 
   2   3   3       64.15       78.08      2.47 o 
   3   3   3     1725.80     1725.45     20.22 o 
   4   3   3     1496.51     1525.75     18.64 o 
   5   3   3        3.42        3.36      5.73 o 
   6   3   3       62.78       65.81      7.90 o 
   7   3   3        3.06        0.06      8.09 o 
   8   3   3      253.75      241.87     16.50 o 
   9   3   3      118.77      129.01     26.61 o 
  -9   4   3        1.10       -0.24     12.69 o 
  -8   4   3       10.75        4.03      9.21 o 
  -7   4   3        6.15        1.26      7.97 o 
  -6   4   3       13.54       14.13      7.06 o 
  -5   4   3       99.78       84.16      7.53 o 
  -4   4   3      203.47      233.73      4.70 o 
  -3   4   3      677.89      710.48      7.30 o 
  -2   4   3      216.86      216.05      3.33 o 
  -1   4   3     6876.95     7227.60     64.61 o 
   0   4   3     3737.37     3919.60     35.68 o 
   1   4   3     2094.95     2334.47     20.59 o 
   2   4   3      615.84      691.81      8.02 o 
   3   4   3      349.42      423.08      7.45 o 
   4   4   3       10.44       11.07      3.55 o 
   5   4   3       13.59       13.30      5.59 o 
   6   4   3       74.39       64.45      8.19 o 
   7   4   3       56.23       49.21      8.93 o 
   8   4   3       18.74        7.29      9.93 o 
   9   4   3       17.68        8.00     14.22 o 
  -9   5   3        5.16      -14.40     13.06 o 
  -8   5   3      146.92      159.60     14.12 o 
  -7   5   3        1.61       18.85      8.64 o 
  -6   5   3      820.55      816.24     18.52 o 
  -5   5   3     1890.22     1936.15     33.90 o 
  -4   5   3      471.67      468.07      6.41 o 
  -3   5   3      127.61      145.68      3.53 o 
  -2   5   3     1265.05     1225.52     10.59 o 
  -1   5   3     3944.12     3968.23     36.45 o 
   0   5   3     5965.66     6314.59     56.77 o 
   1   5   3     1263.85     1331.54     12.67 o 
   2   5   3     2719.58     2967.51     28.01 o 
   3   5   3     2022.08     1878.09     17.66 o 
   4   5   3     2249.25     2282.21     24.66 o 
   5   5   3      771.67      779.22     20.99 o 
   6   5   3      340.09      351.40     13.24 o 
   7   5   3      462.20      480.00     16.11 o 
   8   5   3      145.26      153.80     12.12 o 
   9   5   3        1.26        2.70     22.24 o 
  -9   6   3        2.81       -0.39     14.82 o 
  -8   6   3       87.94      114.22     27.19 o 
  -7   6   3      258.81      304.19     40.69 o 
  -6   6   3      436.77      371.08     31.88 o 
  -5   6   3        0.29        2.60      7.67 o 
  -4   6   3      206.18      211.65      4.92 o 
  -3   6   3     4373.10     4493.66     34.89 o 
  -2   6   3     1244.79     1102.26     11.47 o 
  -1   6   3     1710.97     1862.02     17.41 o 
   0   6   3       64.83       38.21      2.13 o 
   1   6   3    10066.04    10527.72     83.60 o 
   2   6   3     4083.19     4055.76     35.52 o 
   3   6   3      809.07      841.97      9.63 o 
   4   6   3      494.49      468.45      9.31 o 
   5   6   3      282.95      271.72      9.93 o 
   6   6   3     1470.35     1484.21     51.29 o 
   7   6   3      194.86      222.45     33.68 o 
   8   6   3        3.14       17.04     13.76 o 
  -8   7   3      150.71      145.00     21.53 o 
  -7   7   3        0.18       -4.44     11.18 o 
  -6   7   3      599.67      620.45     21.22 o 
  -5   7   3      159.48      128.52     11.31 o 
  -4   7   3        6.51        9.14      2.96 o 
  -3   7   3        0.55        0.36      2.84 o 
  -2   7   3       76.80       86.68      3.36 o 
  -1   7   3      816.45      738.83      9.14 o 
   0   7   3      593.38      577.27      7.98 o 
   1   7   3       45.98       54.37      2.51 o 
   2   7   3      162.46      161.47      4.48 o 
   3   7   3       15.62       23.26      3.43 o 
   4   7   3     1551.91     1568.48     18.93 o 
   5   7   3       74.60       78.01     10.27 o 
   6   7   3      111.30      101.64     12.09 o 
   7   7   3       30.23       14.40     12.50 o 
   8   7   3        2.81      -17.29     13.50 o 
  -8   8   3       45.84       38.17     14.53 o 
  -7   8   3       58.79       58.16     12.13 o 
  -6   8   3      103.50      104.08     17.23 o 
  -5   8   3       74.80       73.70     10.99 o 
  -4   8   3       20.21       15.70      3.62 o 
  -3   8   3      627.66      634.33      9.34 o 
  -2   8   3      690.77      723.07     10.46 o 
  -1   8   3      395.74      393.15      7.14 o 
   0   8   3      574.42      583.68      9.91 o 
   1   8   3     1182.81     1203.38     14.25 o 
   2   8   3      276.43      281.12      7.05 o 
   3   8   3      153.48      167.13      5.37 o 
   4   8   3        1.00       -3.79      3.69 o 
   5   8   3      549.23      591.53     16.39 o 
   6   8   3        1.96       -6.18     10.13 o 
   7   8   3      373.11      405.13     26.16 o 
   8   8   3       14.60       20.99     22.75 o 
  -8   9   3        3.62       21.96     14.33 o 
  -7   9   3        6.22        0.68     12.34 o 
  -6   9   3        4.06       -8.75     10.19 o 
  -5   9   3      670.58      701.95     14.94 o 
  -4   9   3      868.04      878.07     11.41 o 
  -3   9   3      100.10       98.98      4.82 o 
  -2   9   3      124.36      106.51      6.83 o 
  -1   9   3     4627.21     4723.66     49.31 o 
   0   9   3     3147.91     3089.56     33.73 o 
   1   9   3       10.55       12.92      4.07 o 
   2   9   3       65.86       67.21      5.35 o 
   3   9   3     1801.51     1862.37     22.56 o 
   4   9   3     1509.00     1521.57     26.57 o 
   5   9   3      292.62      301.66     12.12 o 
   6   9   3       86.62       72.64     27.83 o 
   7   9   3       28.79       50.26     13.80 o 
  -7  10   3        9.61        5.61     10.80 o 
  -6  10   3      103.10      112.67     13.48 o 
  -5  10   3      274.58      267.27     15.08 o 
  -4  10   3      208.10      214.69      7.46 o 
  -3  10   3     1627.94     1600.59     20.60 o 
  -2  10   3     2296.60     2245.04     35.66 o 
  -1  10   3       87.51       75.77      5.18 o 
   0  10   3      834.06      805.90     12.65 o 
   1  10   3      765.58      737.55     12.22 o 
   2  10   3     3322.37     3379.52     37.27 o 
   3  10   3       76.10       73.87      5.58 o 
   4  10   3        5.01       10.60      5.27 o 
   5  10   3      239.26      255.00     15.72 o 
   6  10   3      511.78      516.79     31.75 o 
   7  10   3      285.07      338.36     29.44 o 
  -7  11   3        0.02       -2.31     21.08 o 
  -6  11   3       21.10       34.45     20.05 o 
  -5  11   3        0.81       -5.49     11.57 o 
  -4  11   3       16.12        9.47      5.84 o 
  -3  11   3      243.29      239.89      7.95 o 
  -2  11   3      224.61      213.07      7.52 o 
  -1  11   3      497.79      508.73     10.59 o 
   0  11   3       44.73       35.56      6.21 o 
   1  11   3      190.80      195.57      8.13 o 
   2  11   3       37.84       37.50      5.53 o 
   3  11   3       43.83       43.94      5.89 o 
   4  11   3      101.09      104.78      6.92 o 
   5  11   3        0.53       -8.87     11.32 o 
   6  11   3        4.97       19.15     18.51 o 
  -6  12   3        9.25       36.90     19.15 o 
  -5  12   3       29.04       14.31     15.17 o 
  -4  12   3       34.61       43.71      6.61 o 
  -3  12   3      129.18      148.38     10.15 o 
  -2  12   3      100.57      108.24      8.94 o 
  -1  12   3      151.60      149.25      8.31 o 
   0  12   3      112.64      110.08      7.15 o 
   1  12   3      792.35      844.70     16.70 o 
   2  12   3      253.05      249.35      8.68 o 
   3  12   3       41.45       40.23      6.33 o 
   4  12   3       75.10       64.77      7.08 o 
   5  12   3      254.02      250.90     17.06 o 
   6  12   3       32.09       42.94     22.24 o 
  -5  13   3      233.56      255.26     18.77 o 
  -4  13   3      298.76      323.20     16.72 o 
  -3  13   3       25.42       32.00      6.89 o 
  -2  13   3      302.48      300.49     13.98 o 
  -1  13   3      541.49      538.50     13.68 o 
   0  13   3     1606.04     1610.36     35.09 o 
   1  13   3       37.74       41.19      7.15 o 
   2  13   3       26.07       16.66      7.61 o 
   3  13   3      989.23      992.91     16.92 o 
   4  13   3     1316.40     1308.02     19.81 o 
   5  13   3        8.00       23.05     14.62 o 
  -4  14   3       23.66       15.03      7.28 o 
  -3  14   3      201.16      221.77      9.31 o 
  -2  14   3      403.96      402.82     14.64 o 
  -1  14   3      154.93      132.26      9.29 o 
   0  14   3      311.58      261.78     10.39 o 
   1  14   3      434.67      443.27     13.22 o 
   2  14   3      488.94      490.87     14.11 o 
   3  14   3       13.63       11.09      7.39 o 
   4  14   3       24.95       17.13      7.70 o 
  -3  15   3       31.13       43.69      9.36 o 
  -2  15   3       21.75       21.10      8.78 o 
  -1  15   3        6.18        1.49      8.43 o 
   0  15   3       10.95        1.57      8.19 o 
   1  15   3       11.62       -0.02     11.80 o 
   2  15   3      106.12       67.26      9.30 o 
  -9   0   4       58.31       52.49     17.68 o 
  -8   0   4      268.96      268.63     21.79 o 
  -7   0   4       51.60       56.59      9.73 o 
  -6   0   4      626.65      681.34     29.18 o 
  -5   0   4     1823.77     1875.22     52.45 o 
  -4   0   4     8995.13     9320.33    220.21 o 
  -3   0   4     5254.02     5180.00     77.44 o 
  -2   0   4     1056.19      959.64     14.81 o 
  -1   0   4     3877.13     3866.58     52.61 o 
   0   0   4     7777.63     8009.20    140.77 o 
   1   0   4     8976.28     9022.54    147.52 o 
   2   0   4     8354.44     8218.12    112.19 o 
   3   0   4     2813.96     2936.47     50.64 o 
   4   0   4     3497.75     3372.78     59.05 o 
   5   0   4     1724.04     1672.74     34.18 o 
   6   0   4     1166.99     1180.39     40.49 o 
   7   0   4        0.53        0.90     14.78 o 
   8   0   4      304.33      307.76     24.17 o 
   9   0   4      525.93      581.84     36.00 o 
  -9   1   4        0.40       11.84     10.45 o 
  -8   1   4        0.11       -2.11      7.04 o 
  -7   1   4       11.26        6.95      7.08 o 
  -6   1   4       93.56      101.96     11.40 o 
  -5   1   4     1375.09     1369.30     50.52 o 
  -4   1   4     1630.87     1651.80     24.85 o 
  -3   1   4     1152.81     1177.89     12.81 o 
  -2   1   4     3531.11     3491.82     33.96 o 
  -1   1   4     3301.18     3320.55     32.17 o 
   0   1   4     3137.31     3146.17     37.42 o 
   1   1   4      204.71      200.83      4.35 o 
   2   1   4     1773.18     1626.70     18.61 o 
   3   1   4      830.41      766.00     11.41 o 
   4   1   4     4486.88     4552.48     45.48 o 
   5   1   4       70.28       72.52      6.58 o 
   6   1   4      618.84      611.39     17.91 o 
   7   1   4      478.08      490.76     27.45 o 
   8   1   4      324.08      310.17     18.17 o 
   9   1   4       26.31       54.49     15.36 o 
  -9   2   4        7.67        3.94     10.31 o 
  -8   2   4        2.57       -3.17     10.39 o 
  -7   2   4      110.15      102.32      8.95 o 
  -6   2   4       29.60       10.66      6.60 o 
  -5   2   4      407.99      388.93     11.20 o 
  -4   2   4     1918.18     2005.26     20.58 o 
  -3   2   4     1177.13     1160.95     11.71 o 
  -2   2   4       52.04       46.72      1.77 o 
  -1   2   4       72.43       74.83      2.19 o 
   0   2   4       49.47       36.79      1.90 o 
   1   2   4      876.47      979.01     11.74 o 
   2   2   4      839.20      873.20     11.12 o 
   3   2   4      708.15      771.22     11.82 o 
   4   2   4      541.87      544.85      7.90 o 
   5   2   4       47.58       36.85      5.80 o 
   6   2   4       48.38       53.28      7.66 o 
   7   2   4        0.57       -8.94     15.23 o 
   8   2   4       16.85       18.06     11.95 o 
   9   2   4       18.35       -0.23     18.77 o 
  -9   3   4       89.11       89.89     12.02 o 
  -8   3   4       16.84        4.57      8.70 o 
  -7   3   4      301.96      301.79     12.50 o 
  -6   3   4      924.15      933.76     22.23 o 
  -5   3   4      341.49      306.16     10.23 o 
  -4   3   4      149.41      165.89      3.81 o 
  -3   3   4      264.79      257.45      4.06 o 
  -2   3   4     3417.69     3448.94     49.63 o 
  -1   3   4     3407.02     3324.83     32.35 o 
   0   3   4     5012.87     5191.10     69.76 o 
   1   3   4      384.91      348.92      5.21 o 
   2   3   4     9260.54     9623.11     91.89 o 
   3   3   4     2208.91     2101.25     27.37 o 
   4   3   4     2548.26     2516.69     28.99 o 
   5   3   4      555.54      571.85     14.37 o 
   6   3   4     1291.07     1273.53     24.50 o 
   7   3   4      181.55      189.78     12.63 o 
   8   3   4       31.41       31.53     13.10 o 
   9   3   4        1.30       10.99     17.93 o 
  -9   4   4       25.32       27.97     11.21 o 
  -8   4   4      195.69      191.95     12.02 o 
  -7   4   4      110.06      118.89      9.69 o 
  -6   4   4       35.00       41.13      7.12 o 
  -5   4   4       58.37       67.85      5.41 o 
  -4   4   4      501.08      465.96      6.63 o 
  -3   4   4     6483.31     6494.83     54.46 o 
  -2   4   4     1542.05     1629.46     14.86 o 
  -1   4   4     2786.74     2973.69     29.35 o 
   0   4   4     4688.21     4748.03     46.14 o 
   1   4   4     9878.73    10210.17     90.78 o 
   2   4   4      467.93      423.55      6.47 o 
   3   4   4        4.94        5.18      2.69 o 
   4   4   4     3708.90     3752.96     47.20 o 
   5   4   4     1174.21     1130.05     21.55 o 
   6   4   4      563.93      540.15     15.52 o 
   7   4   4       29.78       40.90      8.85 o 
   8   4   4      129.60      105.54     14.41 o 
   9   4   4       99.26       84.52     16.03 o 
  -9   5   4       12.76        1.03     13.12 o 
  -8   5   4        6.78        6.05     12.27 o 
  -7   5   4       16.93        5.71      8.27 o 
  -6   5   4     1009.90     1024.57     26.87 o 
  -5   5   4       95.14       95.98      6.07 o 
  -4   5   4       43.91       47.98      2.80 o 
  -3   5   4       77.75       62.51      3.52 o 
  -2   5   4     1669.42     1714.44     14.90 o 
  -1   5   4     4116.51     4434.80     40.20 o 
   0   5   4     1407.00     1479.88     14.80 o 
   1   5   4       11.20       19.69      1.93 o 
   2   5   4     4471.43     4662.83     46.05 o 
   3   5   4     2945.94     2843.10     29.38 o 
   4   5   4      487.34      488.79      7.57 o 
   5   5   4       98.96      110.97      6.24 o 
   6   5   4      459.18      462.97     16.02 o 
   7   5   4      354.08      352.03     16.59 o 
   8   5   4        1.72        4.96     10.55 o 
  -9   6   4       13.18        5.63     14.54 o 
  -8   6   4      136.09      167.84     19.73 o 
  -7   6   4      168.71      136.66     18.83 o 
  -6   6   4       15.03       23.02     11.83 o 
  -5   6   4      567.28      557.58     17.77 o 
  -4   6   4      138.99      141.11      3.79 o 
  -3   6   4      873.19      875.83      8.64 o 
  -2   6   4      532.83      596.55      6.88 o 
  -1   6   4     1142.53     1209.70     12.62 o 
   0   6   4       59.20       49.90      2.56 o 
   1   6   4       10.13       22.48      2.15 o 
   2   6   4     1550.34     1643.23     16.96 o 
   3   6   4      247.80      254.70      5.67 o 
   4   6   4      373.53      365.82      7.61 o 
   5   6   4      599.59      604.44     37.50 o 
   6   6   4        8.41        4.41      9.20 o 
   7   6   4       60.15       50.74     19.15 o 
   8   6   4        0.58       -4.76     13.72 o 
  -8   7   4        0.08        0.28     12.94 o 
  -7   7   4      199.68      200.00     17.10 o 
  -6   7   4      210.63      206.22     23.33 o 
  -5   7   4      450.52      444.37     13.76 o 
  -4   7   4       75.09       79.82      5.34 o 
  -3   7   4     2089.66     2103.80     20.21 o 
  -2   7   4     2108.33     2045.58     19.51 o 
  -1   7   4     2139.98     2022.76     20.36 o 
   0   7   4       49.21       43.79      2.91 o 
   1   7   4     1231.56     1196.71     12.76 o 
   2   7   4     2218.42     2249.11     21.19 o 
   3   7   4     1378.75     1395.98     15.77 o 
   4   7   4        8.09        7.47      4.03 o 
   5   7   4       83.09       73.98      8.04 o 
   6   7   4      634.98      662.33     34.45 o 
   7   7   4      121.93      125.89     14.12 o 
   8   7   4       49.78       59.11     14.48 o 
  -8   8   4      276.65      282.52     15.89 o 
  -7   8   4      301.76      295.26     14.20 o 
  -6   8   4        4.17        5.13      8.35 o 
  -5   8   4      479.61      489.01     14.66 o 
  -4   8   4     1752.34     1724.84     17.80 o 
  -3   8   4     2279.53     2378.77     22.82 o 
  -2   8   4      256.65      259.30      6.02 o 
  -1   8   4      753.79      748.16     10.85 o 
   0   8   4     5833.41     5823.99     64.71 o 
   1   8   4     2745.82     2820.43     30.84 o 
   2   8   4      685.02      691.62     10.91 o 
   3   8   4        9.00        7.37      3.74 o 
   4   8   4     2161.24     2169.68     25.04 o 
   5   8   4     1678.66     1695.06     30.50 o 
   6   8   4      168.92      170.04     36.06 o 
   7   8   4       30.16       36.17     13.67 o 
   8   8   4       63.72       71.01     15.39 o 
  -8   9   4        0.28      -14.03     12.61 o 
  -7   9   4       23.08        8.65     12.87 o 
  -6   9   4       67.89       69.62     13.96 o 
  -5   9   4       58.53       69.51      8.40 o 
  -4   9   4       78.63       81.90      4.64 o 
  -3   9   4       52.37       52.15      4.47 o 
  -2   9   4       72.22       74.95      4.82 o 
  -1   9   4      230.51      226.40      7.20 o 
   0   9   4       31.28       40.97      4.26 o 
   1   9   4      405.01      412.77      9.61 o 
   2   9   4      973.41      945.50     19.33 o 
   3   9   4        5.89        0.16      4.45 o 
   4   9   4       54.56       50.40      5.37 o 
   5   9   4      164.48      158.52     10.31 o 
   6   9   4       99.80      109.16     13.87 o 
   7   9   4       55.11       44.69     13.72 o 
  -7  10   4        0.88       -6.55     10.25 o 
  -6  10   4        0.60       -0.30     12.01 o 
  -5  10   4      145.91      163.93     13.29 o 
  -4  10   4      406.55      428.51     10.11 o 
  -3  10   4       70.73       73.76      5.76 o 
  -2  10   4      340.38      339.75      8.79 o 
  -1  10   4      192.78      197.78      7.37 o 
   0  10   4       13.53       10.93      5.20 o 
   1  10   4      789.94      809.73     17.63 o 
   2  10   4        1.59       10.97      4.96 o 
   3  10   4      341.14      333.06     10.97 o 
   4  10   4       27.48       31.40      5.65 o 
   5  10   4      290.66      286.57     18.90 o 
   6  10   4       73.51       63.12     19.15 o 
   7  10   4        0.39       10.03     19.15 o 
  -7  11   4       61.77       40.49     22.50 o 
  -6  11   4      368.90      396.59     28.28 o 
  -5  11   4      325.73      359.52     18.16 o 
  -4  11   4       28.54       22.42      5.96 o 
  -3  11   4      573.63      587.32     11.85 o 
  -2  11   4     2727.65     2636.31     30.76 o 
  -1  11   4      506.35      520.19     12.12 o 
   0  11   4      641.04      630.96     13.35 o 
   1  11   4      956.37      953.72     16.60 o 
   2  11   4     1812.29     1820.90     23.31 o 
   3  11   4      838.40      836.12     14.35 o 
   4  11   4       73.92       70.49      6.46 o 
   5  11   4       23.99       22.77     13.88 o 
   6  11   4      204.35      238.98     25.58 o 
  -6  12   4        0.20      -23.40     19.80 o 
  -5  12   4       64.27       84.71     16.90 o 
  -4  12   4      782.69      806.77     14.96 o 
  -3  12   4       95.21      103.23      6.96 o 
  -2  12   4       57.43       48.72      6.07 o 
  -1  12   4       94.06       93.98      7.35 o 
   0  12   4      760.74      763.51     14.93 o 
   1  12   4      608.74      601.03     13.74 o 
   2  12   4      613.77      606.23     12.79 o 
   3  12   4       18.73       13.85      6.01 o 
   4  12   4      406.38      436.13     11.70 o 
   5  12   4      380.09      387.65     19.61 o 
  -5  13   4       90.36       65.82     21.34 o 
  -4  13   4        8.52        7.56      6.97 o 
  -3  13   4       24.48       16.40      7.08 o 
  -2  13   4        1.01        0.47      7.56 o 
  -1  13   4       10.44       11.32      6.98 o 
   0  13   4      314.21      282.15     10.13 o 
   1  13   4       45.81       42.56      7.49 o 
   2  13   4       47.58       35.69      7.38 o 
   3  13   4        2.62        2.28      7.77 o 
   4  13   4        2.06        4.06      7.11 o 
   5  13   4       23.85        9.79     16.71 o 
  -4  14   4      141.21      168.49     12.51 o 
  -3  14   4      143.32      173.12     11.43 o 
  -2  14   4        0.30        2.43      7.75 o 
  -1  14   4       90.85       99.18      8.61 o 
   0  14   4      607.12      595.46     15.09 o 
   1  14   4      259.94      265.46     12.12 o 
   2  14   4       32.23       34.62      7.96 o 
   3  14   4       84.12       86.74      8.63 o 
   4  14   4       32.56       33.63      7.91 o 
  -3  15   4        6.50        2.44      8.46 o 
  -2  15   4      313.07      292.41     15.96 o 
  -1  15   4      521.29      526.50     15.28 o 
   0  15   4       95.82      101.54      9.31 o 
   1  15   4       47.20       39.42      8.67 o 
   2  15   4      374.64      413.71     14.38 o 
  -9   1   5        0.75       -7.42      8.56 o 
  -8   1   5       24.07       27.57      7.30 o 
  -7   1   5      267.38      283.26     11.89 o 
  -6   1   5     1064.81     1057.50     26.36 o 
  -5   1   5       10.96       10.47      5.00 o 
  -4   1   5     1658.30     1646.19     17.75 o 
  -3   1   5     1211.55     1119.34     12.52 o 
  -2   1   5    11046.38    10738.79    101.48 o 
  -1   1   5      614.45      640.37     11.96 o 
   0   1   5     6173.33     6407.82     74.77 o 
   1   1   5     1800.58     1930.00     24.18 o 
   2   1   5    12589.39    12774.25    147.52 o 
   3   1   5       19.18       10.83      2.11 o 
   4   1   5      254.20      258.55      5.65 o 
   5   1   5      365.12      366.33     11.21 o 
   6   1   5     1074.30     1085.42     40.43 o 
   7   1   5      245.81      264.29     14.61 o 
   8   1   5       27.37       30.81     13.29 o 
   9   1   5       10.03       -9.85     15.68 o 
  -9   2   5       24.67       30.93      9.48 o 
  -8   2   5      116.88       96.82      9.85 o 
  -7   2   5      344.89      303.27     11.92 o 
  -6   2   5     1782.27     1736.03     28.69 o 
  -5   2   5     1668.78     1618.47     26.93 o 
  -4   2   5     2563.38     2522.60     31.22 o 
  -3   2   5      132.27      153.27      3.75 o 
  -2   2   5     1812.26     1812.38     18.70 o 
  -1   2   5     2746.24     2591.99     25.71 o 
   0   2   5    11176.80    10831.39    125.15 o 
   1   2   5     2704.95     2682.54     41.32 o 
   2   2   5     3194.00     3310.41     36.31 o 
   3   2   5     2879.76     2726.14     30.67 o 
   4   2   5     3331.62     3332.66     37.37 o 
   5   2   5      704.98      682.34     15.53 o 
   6   2   5       54.00       55.79      7.90 o 
   7   2   5      528.70      527.53     20.21 o 
   8   2   5       92.07       98.65     14.53 o 
   9   2   5       16.25       20.64     15.08 o 
  -9   3   5        0.52       -1.92      9.05 o 
  -8   3   5       21.11       26.24      8.03 o 
  -7   3   5      122.24      123.01      9.83 o 
  -6   3   5      936.11      926.36     16.98 o 
  -5   3   5        3.41        5.64      4.18 o 
  -4   3   5      537.63      569.87      7.49 o 
  -3   3   5     4046.82     4033.38     36.65 o 
  -2   3   5     1518.56     1490.70     14.60 o 
  -1   3   5       42.73       51.00      2.27 o 
   0   3   5      130.52      117.34      3.42 o 
   1   3   5     4088.62     4169.16     44.48 o 
   2   3   5     3190.71     3365.76     37.02 o 
   3   3   5       17.76        6.91      2.79 o 
   4   3   5        0.69        1.10      2.85 o 
   5   3   5      155.40      158.95      6.74 o 
   6   3   5      508.87      511.71     14.62 o 
   7   3   5      427.98      415.48     25.33 o 
   8   3   5       81.87       50.48     12.88 o 
   9   3   5        6.99        4.46     23.27 o 
  -9   4   5       11.78       23.79     10.99 o 
  -8   4   5        0.42        2.07      8.16 o 
  -7   4   5        4.29       11.44      6.91 o 
  -6   4   5      173.63      182.35     12.58 o 
  -5   4   5      418.44      404.15      9.01 o 
  -4   4   5       42.25       38.25      2.68 o 
  -3   4   5     1007.15     1045.59     11.41 o 
  -2   4   5      191.75      176.77      3.58 o 
  -1   4   5      174.95      174.56      4.88 o 
   0   4   5     6438.14     6962.52     67.10 o 
   1   4   5       37.61       59.22      2.35 o 
   2   4   5     1353.96     1418.04     15.76 o 
   3   4   5      109.57      128.63      4.40 o 
   4   4   5      490.88      507.29     21.05 o 
   5   4   5      184.61      183.75      7.28 o 
   6   4   5       16.77       15.12      7.36 o 
   7   4   5      112.93      118.01     10.59 o 
   8   4   5       92.31       96.43     14.56 o 
  -9   5   5        0.18       -7.37     11.41 o 
  -8   5   5      117.15       87.27     13.46 o 
  -7   5   5      232.75      243.59     17.96 o 
  -6   5   5       75.22       83.75      6.60 o 
  -5   5   5       20.29       27.48      5.70 o 
  -4   5   5       73.01       74.78      3.63 o 
  -3   5   5      776.85      695.93      8.00 o 
  -2   5   5     5533.29     5576.74     50.42 o 
  -1   5   5     1049.01     1126.99     12.71 o 
   0   5   5     2250.64     2439.05     25.00 o 
   1   5   5      896.13      785.43      9.72 o 
   2   5   5     4483.55     4430.14     44.10 o 
   3   5   5     2253.25     2227.45     23.89 o 
   4   5   5      772.52      785.14     13.91 o 
   5   5   5      630.48      597.75     12.41 o 
   6   5   5      373.08      422.12     14.23 o 
   7   5   5      111.80      116.07     15.33 o 
   8   5   5       32.69       19.95     13.28 o 
  -9   6   5       45.44       42.42     13.22 o 
  -8   6   5       86.55       71.57     19.78 o 
  -7   6   5       18.18        1.35      9.13 o 
  -6   6   5      133.08      131.80      9.90 o 
  -5   6   5     2076.33     2115.30     35.22 o 
  -4   6   5      550.03      523.34      7.39 o 
  -3   6   5      219.83      239.24      4.71 o 
  -2   6   5       75.19       70.52      2.87 o 
  -1   6   5     6630.70     6949.92     62.32 o 
   0   6   5     3105.45     3043.53     28.86 o 
   1   6   5      977.33      888.79     12.13 o 
   2   6   5      278.15      281.75      6.18 o 
   3   6   5      881.60      870.76     12.09 o 
   4   6   5     3277.02     3231.20     31.52 o 
   5   6   5      810.33      814.07     18.36 o 
   6   6   5        2.78       -0.03      7.81 o 
   7   6   5      123.75      138.51     17.48 o 
   8   6   5      298.60      331.54     25.90 o 
  -8   7   5      260.32      240.51     14.45 o 
  -7   7   5       28.21       39.51      9.22 o 
  -6   7   5       30.25       27.59      8.33 o 
  -5   7   5       33.96       33.40      6.83 o 
  -4   7   5        9.45       12.12      3.43 o 
  -3   7   5      437.52      428.98      7.01 o 
  -2   7   5      378.60      360.70      6.14 o 
  -1   7   5      470.68      438.26      6.70 o 
   0   7   5      476.66      499.56      8.84 o 
   1   7   5      205.07      191.40      5.18 o 
   2   7   5     1283.11     1245.26     15.04 o 
   3   7   5       64.43       66.10      5.01 o 
   4   7   5      100.96       97.62      5.21 o 
   5   7   5      181.83      172.32      9.79 o 
   6   7   5       12.39        3.60     10.99 o 
   7   7   5        2.39       -0.83     20.95 o 
   8   7   5       93.03      100.76     18.64 o 
  -8   8   5        1.50       -2.09     13.31 o 
  -7   8   5        1.11        2.52      9.59 o 
  -6   8   5        0.64       -1.05      8.07 o 
  -5   8   5       42.59       63.56      7.89 o 
  -4   8   5      106.32      110.26      4.86 o 
  -3   8   5       61.60       53.62      3.65 o 
  -2   8   5        5.99        7.21      3.06 o 
  -1   8   5      612.80      583.58      9.38 o 
   0   8   5      977.13      985.65     19.82 o 
   1   8   5       76.22       72.88      5.21 o 
   2   8   5       28.76       23.22      3.96 o 
   3   8   5      950.20      958.83     13.70 o 
   4   8   5       92.67       85.03      5.54 o 
   5   8   5      645.46      610.00     16.88 o 
   6   8   5       15.49        7.43     11.48 o 
   7   8   5      230.82      242.25     17.93 o 
  -8   9   5        2.12       -1.51     11.85 o 
  -7   9   5       71.55       77.49     10.97 o 
  -6   9   5      226.88      230.54     12.22 o 
  -5   9   5       40.74       57.02      8.18 o 
  -4   9   5      139.71      142.72      5.26 o 
  -3   9   5     1738.02     1757.74     19.57 o 
  -2   9   5     1112.85     1096.13     15.18 o 
  -1   9   5       18.96       15.55      4.19 o 
   0   9   5       10.06        7.03      4.43 o 
   1   9   5     1156.21     1160.30     17.20 o 
   2   9   5     1255.37     1228.14     16.54 o 
   3   9   5     1216.72     1187.97     16.46 o 
   4   9   5        3.14       -4.83      5.34 o 
   5   9   5       50.72       58.72      8.90 o 
   6   9   5     1150.45     1105.55     31.19 o 
   7   9   5      287.68      352.04     20.19 o 
  -7  10   5       52.33       40.08     11.21 o 
  -6  10   5       73.22       80.00     13.78 o 
  -5  10   5      310.40      309.17     23.53 o 
  -4  10   5      595.22      599.41     11.68 o 
  -3  10   5      496.93      501.72     10.47 o 
  -2  10   5      334.07      341.35      9.11 o 
  -1  10   5     1227.17     1215.16     16.84 o 
   0  10   5     3237.85     3226.74     48.65 o 
   1  10   5      181.18      185.41      7.74 o 
   2  10   5       49.98       48.70      5.58 o 
   3  10   5      750.64      769.25     13.29 o 
   4  10   5      713.35      735.90     14.49 o 
   5  10   5      444.99      426.96     20.29 o 
   6  10   5       47.79       29.57     21.08 o 
  -7  11   5        0.60       -6.30     19.15 o 
  -6  11   5        2.67      -21.08     18.64 o 
  -5  11   5      206.55      215.97     23.14 o 
  -4  11   5        0.01       -8.60      5.73 o 
  -3  11   5      306.28      305.10      8.76 o 
  -2  11   5      135.57      130.04      6.60 o 
  -1  11   5       41.07       46.55      7.69 o 
   0  11   5       88.63       86.92      6.96 o 
   1  11   5      204.24      197.24      8.19 o 
   2  11   5       99.81      103.57      6.93 o 
   3  11   5      100.59       97.96      7.58 o 
   4  11   5        0.21       -9.38      6.26 o 
   5  11   5       21.48       12.44     11.91 o 
   6  11   5       49.05       44.48     20.44 o 
  -6  12   5       31.10       32.14     21.34 o 
  -5  12   5       32.54       30.72     17.74 o 
  -4  12   5        7.22        9.75      9.03 o 
  -3  12   5       64.57       63.70      6.79 o 
  -2  12   5       19.98       14.08      6.73 o 
  -1  12   5      480.04      516.30     13.47 o 
   0  12   5       18.70       17.14      6.39 o 
   1  12   5       67.73       58.30      7.34 o 
   2  12   5       12.38        4.95      6.93 o 
   3  12   5      399.27      413.19     11.17 o 
   4  12   5      115.91      114.33      8.73 o 
   5  12   5        5.25       -5.02     23.20 o 
  -5  13   5       17.92       28.15     20.44 o 
  -4  13   5      155.29      160.18      8.84 o 
  -3  13   5      240.88      286.08      9.64 o 
  -2  13   5      934.83      944.51     18.00 o 
  -1  13   5      102.48      110.03      8.29 o 
   0  13   5        8.52       12.13      6.75 o 
   1  13   5     1084.93     1107.93     19.44 o 
   2  13   5     1737.59     1662.55     38.70 o 
   3  13   5      134.23      138.80      9.17 o 
   4  13   5       22.27       32.05      8.35 o 
  -4  14   5       95.74       79.25      9.65 o 
  -3  14   5      217.63      207.95     12.94 o 
  -2  14   5       37.13       27.92     10.25 o 
  -1  14   5      233.82      239.78     10.48 o 
   0  14   5      581.76      611.75     15.42 o 
   1  14   5      155.58      155.45      9.99 o 
   2  14   5        9.72        5.87      7.70 o 
   3  14   5      207.14      223.68     10.72 o 
  -2  15   5       79.72       77.26     11.71 o 
  -1  15   5        0.79      -12.68      8.45 o 
   0  15   5      131.02      133.34      9.57 o 
   1  15   5       18.70       20.48      8.39 o 
   2  15   5       26.58       26.13      9.24 o 
  -9   0   6        5.00       11.59     10.64 o 
  -8   0   6      230.52      215.06     12.04 o 
  -7   0   6      289.95      253.25     15.17 o 
  -6   0   6     1206.89     1156.30     27.85 o 
  -5   0   6      708.62      735.42     20.13 o 
  -4   0   6      438.28      384.60      8.73 o 
  -3   0   6       18.32       21.23      3.08 o 
  -2   0   6     6179.04     5915.64     80.55 o 
  -1   0   6    11097.03    10898.87    178.33 o 
   0   0   6      601.46      532.33     12.34 o 
   1   0   6     1508.22     1664.50     30.53 o 
   2   0   6      687.96      618.22     14.48 o 
   3   0   6     2951.29     2799.43     49.58 o 
   4   0   6     2478.09     2364.69     66.08 o 
   5   0   6       38.93       43.45     11.31 o 
   6   0   6       72.32       66.98     13.88 o 
   7   0   6     1266.54     1270.12     46.02 o 
   8   0   6      449.37      393.76     28.15 o 
  -9   1   6        0.68       -6.92      7.34 o 
  -8   1   6       38.13       35.92      7.39 o 
  -7   1   6      125.21      117.08      7.50 o 
  -6   1   6      194.78      178.09      8.67 o 
  -5   1   6      378.86      377.98     10.38 o 
  -4   1   6     1608.71     1578.03     17.39 o 
  -3   1   6      591.70      584.53      7.84 o 
  -2   1   6        6.19       13.76      2.18 o 
  -1   1   6       19.66       12.26      2.66 o 
   0   1   6     1086.64     1045.56     14.41 o 
   1   1   6      777.94      681.30     11.93 o 
   2   1   6     4716.62     5016.20     59.82 o 
   3   1   6      656.84      720.05     10.34 o 
   4   1   6      805.58      813.98     16.11 o 
   5   1   6     1888.97     1860.37     31.10 o 
   6   1   6      884.10      853.49     39.79 o 
   7   1   6       98.09      108.08     13.17 o 
   8   1   6      617.20      579.77     24.18 o 
  -9   2   6       50.04       41.32      7.78 o 
  -8   2   6        0.01        2.85      6.80 o 
  -7   2   6      264.14      249.60      9.25 o 
  -6   2   6      116.88       92.24      6.50 o 
  -5   2   6      246.79      228.42      8.11 o 
  -4   2   6      427.80      413.21      6.75 o 
  -3   2   6        0.40        1.51      2.09 o 
  -2   2   6      134.35      135.69      4.13 o 
  -1   2   6      574.47      637.75      8.78 o 
   0   2   6      233.33      249.97      5.72 o 
   1   2   6     2292.87     2552.52     31.78 o 
   2   2   6      717.49      857.89     12.96 o 
   3   2   6       35.93       44.51      3.32 o 
   4   2   6      160.22      150.82     15.78 o 
   5   2   6      299.25      292.26     17.20 o 
   6   2   6        2.94        3.23      9.60 o 
   7   2   6      140.39      114.23     17.61 o 
   8   2   6       91.04       99.14     14.35 o 
  -9   3   6       28.31       10.81      8.22 o 
  -8   3   6      269.58      246.79     10.30 o 
  -7   3   6       22.81       24.95      6.43 o 
  -6   3   6       84.09       94.91      6.19 o 
  -5   3   6       31.63       27.05      4.50 o 
  -4   3   6     2129.14     2130.39     20.81 o 
  -3   3   6     2469.59     2396.38     22.78 o 
  -2   3   6       89.29       90.89      3.05 o 
  -1   3   6        8.01       15.52      2.06 o 
   0   3   6     7912.18     8364.45     87.21 o 
   1   3   6     3728.15     3604.78     43.76 o 
   2   3   6     1813.66     1749.58     23.03 o 
   3   3   6      441.69      452.32      8.16 o 
   4   3   6     1505.78     1476.00     21.46 o 
   5   3   6      732.08      689.10     13.26 o 
   6   3   6      233.67      249.33     11.06 o 
   7   3   6        4.90       -7.77     10.38 o 
   8   3   6        1.66       -9.62     11.91 o 
  -9   4   6       65.64       65.02     10.20 o 
  -8   4   6       24.74       14.37      7.43 o 
  -7   4   6      108.47      119.38      7.84 o 
  -6   4   6       62.12       64.16      6.01 o 
  -5   4   6      773.92      732.99     12.53 o 
  -4   4   6      708.61      703.11      8.59 o 
  -3   4   6      239.73      265.76      5.06 o 
  -2   4   6     1800.21     1742.55     18.52 o 
  -1   4   6     6039.36     6090.20     58.67 o 
   0   4   6     1059.94     1085.99     13.68 o 
   1   4   6      390.05      422.49      9.51 o 
   2   4   6     3845.76     4053.49     44.00 o 
   3   4   6     3875.81     3765.21     42.02 o 
   4   4   6     1619.50     1546.16     38.57 o 
   5   4   6       18.55       16.37      5.05 o 
   6   4   6      259.67      266.78     20.37 o 
   7   4   6      302.11      326.67     16.48 o 
   8   4   6      597.55      572.83     24.05 o 
  -9   5   6        1.77       -2.24     12.19 o 
  -8   5   6      107.57       89.61     11.28 o 
  -7   5   6        8.37        2.75      7.07 o 
  -6   5   6       43.91       55.10      5.97 o 
  -5   5   6       62.99       59.75      5.29 o 
  -4   5   6      299.04      320.76      5.73 o 
  -3   5   6      583.42      600.34      7.43 o 
  -2   5   6     1870.16     1982.47     19.55 o 
  -1   5   6       29.86       43.58      3.79 o 
   0   5   6     3775.39     4033.32     40.13 o 
   1   5   6     2060.19     2086.75     24.12 o 
   2   5   6     1262.89     1260.01     16.02 o 
   3   5   6        0.10        5.43      3.14 o 
   4   5   6      471.45      449.00      9.12 o 
   5   5   6     1421.18     1378.88     33.27 o 
   6   5   6       38.13       38.52      8.50 o 
   7   5   6       46.88       52.05      9.74 o 
   8   5   6       89.94       58.83     14.24 o 
  -9   6   6       25.96       22.11     12.43 o 
  -8   6   6        0.67        1.31      9.87 o 
  -7   6   6       73.95       70.82      9.40 o 
  -6   6   6      143.96      136.85     10.59 o 
  -5   6   6      575.54      562.85     14.96 o 
  -4   6   6      127.99      137.29      4.96 o 
  -3   6   6      885.53      914.57     10.08 o 
  -2   6   6     1048.86     1079.44     12.08 o 
  -1   6   6       59.34       60.08      3.22 o 
   0   6   6       22.06       29.63      2.90 o 
   1   6   6      565.03      565.74     13.05 o 
   2   6   6      177.56      200.55      5.85 o 
   3   6   6     1858.26     1815.55     20.58 o 
   4   6   6        2.04        9.28      5.30 o 
   5   6   6      657.26      658.20     26.29 o 
   6   6   6       27.88       31.60      8.63 o 
   7   6   6       42.96       66.61     13.75 o 
   8   6   6        1.59       28.80     20.18 o 
  -8   7   6       23.23       23.40     11.64 o 
  -7   7   6      126.96      124.11     11.57 o 
  -6   7   6       84.68       79.59      8.71 o 
  -5   7   6      254.76      258.77     10.84 o 
  -4   7   6      781.49      796.23     10.77 o 
  -3   7   6      982.30      928.01     12.32 o 
  -2   7   6      527.59      498.92      8.33 o 
  -1   7   6      219.88      196.28      5.93 o 
   0   7   6     2239.29     2179.09     23.32 o 
   1   7   6     3497.92     3506.04     39.04 o 
   2   7   6       96.56      108.78      4.83 o 
   3   7   6      248.27      276.05      7.06 o 
   4   7   6     1318.47     1332.83     17.18 o 
   5   7   6      872.35      932.28     20.69 o 
   6   7   6      169.27      165.98     14.72 o 
   7   7   6        0.03       -0.64     13.27 o 
  -8   8   6        0.25        9.11     11.07 o 
  -7   8   6      134.41      116.39     11.79 o 
  -6   8   6      277.17      291.79     12.70 o 
  -5   8   6      811.60      826.21     18.89 o 
  -4   8   6      501.48      495.43     10.37 o 
  -3   8   6      651.13      642.55      9.56 o 
  -2   8   6     3874.67     3755.14     36.05 o 
  -1   8   6     1165.90     1149.69     14.63 o 
   0   8   6     1512.20     1509.64     19.63 o 
   1   8   6        7.88        6.89      5.41 o 
   2   8   6     3555.03     3468.30     51.23 o 
   3   8   6     3206.61     3212.30     34.81 o 
   4   8   6      680.07      725.94     12.09 o 
   5   8   6       50.77       54.77      8.73 o 
   6   8   6      385.45      434.80     21.00 o 
   7   8   6      373.28      384.30     23.78 o 
  -7   9   6       51.78       59.62     11.94 o 
  -6   9   6        0.22      -11.34      8.22 o 
  -5   9   6        0.10       -0.90      7.58 o 
  -4   9   6        1.52       -5.87      4.32 o 
  -3   9   6       14.44       17.71      4.20 o 
  -2   9   6       93.38       97.26      5.89 o 
  -1   9   6      773.93      747.71     12.19 o 
   0   9   6      773.59      761.43     13.34 o 
   1   9   6       26.60       32.66      5.34 o 
   2   9   6      154.24      149.72      7.55 o 
   3   9   6      752.72      733.69     13.80 o 
   4   9   6       39.29       33.43      6.11 o 
   5   9   6      102.99       86.28      9.83 o 
   6   9   6      145.93      106.74     14.13 o 
   7   9   6        7.05       21.03     14.84 o 
  -7  10   6        3.56        0.28     10.81 o 
  -6  10   6       67.51       82.05     14.01 o 
  -5  10   6       94.12      105.67     19.80 o 
  -4  10   6        4.42        5.37      5.51 o 
  -3  10   6      127.70      139.49      6.68 o 
  -2  10   6       14.49        9.79      4.87 o 
  -1  10   6      725.62      708.74     13.78 o 
   0  10   6      114.97      102.58      6.56 o 
   1  10   6      394.19      386.77     10.34 o 
   2  10   6       38.02       26.84      7.76 o 
   3  10   6      863.03      810.63     15.19 o 
   4  10   6       17.24       13.49      6.48 o 
   5  10   6       11.32        2.70     11.38 o 
   6  10   6       27.95       35.10     19.54 o 
  -6  11   6       38.03       14.14     20.57 o 
  -5  11   6      265.82      310.20     26.23 o 
  -4  11   6     1028.73     1034.35     17.66 o 
  -3  11   6      137.70      149.98      7.38 o 
  -2  11   6     1029.22     1017.17     15.75 o 
  -1  11   6      426.71      408.45     11.46 o 
   0  11   6     2514.07     2406.29     31.27 o 
   1  11   6     1442.58     1406.72     29.62 o 
   2  11   6      197.85      190.90      8.50 o 
   3  11   6       15.20        3.16      7.14 o 
   4  11   6      883.08      903.54     17.18 o 
   5  11   6      453.18      475.48     22.12 o 
   6  11   6      106.35      138.32     24.68 o 
  -6  12   6      209.35      247.21     27.00 o 
  -5  12   6      144.59      182.42     22.11 o 
  -4  12   6        9.05       10.71      6.63 o 
  -3  12   6        1.42       -0.33      6.05 o 
  -2  12   6      472.12      493.45     16.38 o 
  -1  12   6      353.08      311.78     10.28 o 
   0  12   6      559.89      519.04     13.05 o 
   1  12   6        0.14       -3.91      6.64 o 
   2  12   6      571.52      598.49     14.18 o 
   3  12   6      542.02      526.64     15.30 o 
   4  12   6      112.86      110.54      9.17 o 
   5  12   6       18.93       45.64     21.40 o 
  -5  13   6       47.21       55.41     21.85 o 
  -4  13   6       12.58        7.75      7.80 o 
  -3  13   6       77.90       77.53      8.11 o 
  -2  13   6      142.03      136.72     12.87 o 
  -1  13   6        7.25        4.49      7.24 o 
   0  13   6       20.68       15.75      7.32 o 
   1  13   6       20.47       17.39      7.70 o 
   2  13   6        1.76        3.94      7.44 o 
   3  13   6       34.91       21.31      8.59 o 
   4  13   6        2.89        3.37      9.08 o 
  -4  14   6        4.41       10.00     13.06 o 
  -3  14   6       69.84       71.86      9.58 o 
  -2  14   6      208.51      193.40     10.33 o 
  -1  14   6      160.20      158.94      9.71 o 
   0  14   6       22.54       33.11      7.93 o 
   1  14   6       85.04       86.82      9.24 o 
   2  14   6      177.51      199.19     10.36 o 
   3  14   6       50.51       45.46      9.41 o 
  -2  15   6       78.10       73.50      9.66 o 
  -1  15   6       43.06       39.29      9.03 o 
   0  15   6      620.23      615.04     19.83 o 
   1  15   6      348.23      364.30     13.12 o 
  -9   1   7       18.01       17.88      8.30 o 
  -8   1   7      127.33      114.91      8.34 o 
  -7   1   7       24.86       18.45      7.71 o 
  -6   1   7      184.49      177.03     12.69 o 
  -5   1   7      452.14      437.92     11.56 o 
  -4   1   7     1390.84     1314.66     15.81 o 
  -3   1   7      676.85      642.85      8.64 o 
  -2   1   7      461.90      480.22      6.95 o 
  -1   1   7     1113.19     1083.28     15.15 o 
   0   1   7    16528.38    16647.14    212.61 o 
   1   1   7      259.21      224.45      5.92 o 
   2   1   7      583.82      676.56     11.12 o 
   3   1   7      610.68      651.20     11.38 o 
   4   1   7     3405.26     3302.04     37.49 o 
   5   1   7      792.60      791.34     16.94 o 
   6   1   7       86.09       71.06     10.68 o 
   7   1   7       69.70       83.17     12.16 o 
   8   1   7      162.28      161.03     16.02 o 
  -9   2   7      129.88      113.47     11.49 o 
  -8   2   7       44.31       35.86      7.91 o 
  -7   2   7      339.40      334.96     10.28 o 
  -6   2   7     1071.80     1026.86     29.32 o 
  -5   2   7       54.84       63.76      6.79 o 
  -4   2   7      281.74      284.43      6.31 o 
  -3   2   7     1944.19     1841.04     19.73 o 
  -2   2   7     5048.80     4711.21     46.12 o 
  -1   2   7     3154.59     3027.86     37.18 o 
   0   2   7      149.35      162.62      5.02 o 
   1   2   7     3134.25     3038.34     37.66 o 
   2   2   7     7841.81     7571.00     89.31 o 
   3   2   7     2082.52     1993.70     26.40 o 
   4   2   7       41.02       41.59      4.08 o 
   5   2   7     1289.81     1265.96     28.28 o 
   6   2   7     1665.46     1637.49     36.96 o 
   7   2   7       75.58       89.93     26.68 o 
   8   2   7        4.68        5.26     12.01 o 
  -9   3   7       11.07       13.59      8.55 o 
  -8   3   7      267.37      257.79     10.13 o 
  -7   3   7        3.25       -3.68      6.39 o 
  -6   3   7      186.15      198.89      7.83 o 
  -5   3   7      500.31      503.57     15.78 o 
  -4   3   7      722.71      708.29      9.84 o 
  -3   3   7      321.39      301.12      5.89 o 
  -2   3   7      270.00      291.86      6.20 o 
  -1   3   7     3524.32     3593.05     43.76 o 
   0   3   7     3897.32     4067.98     49.22 o 
   1   3   7      205.55      162.48      5.57 o 
   2   3   7      186.07      213.36      9.98 o 
   3   3   7     1758.83     1804.42     24.40 o 
   4   3   7      710.27      687.60     11.31 o 
   5   3   7      648.38      637.09     15.92 o 
   6   3   7      383.87      371.71     23.85 o 
   7   3   7        7.04      -11.56     15.04 o 
   8   3   7      111.21      104.90     18.06 o 
  -9   4   7       22.47       25.39     10.02 o 
  -8   4   7       11.31        1.61      7.38 o 
  -7   4   7      172.63      169.56      8.56 o 
  -6   4   7      146.27      163.10      8.66 o 
  -5   4   7        3.09        9.61      4.77 o 
  -4   4   7       55.38       57.62      3.12 o 
  -3   4   7        1.94        2.10      2.47 o 
  -2   4   7     1790.68     1856.06     19.85 o 
  -1   4   7        1.14        3.52      2.67 o 
   0   4   7      447.20      497.04      8.25 o 
   1   4   7       30.20       45.10      7.80 o 
   2   4   7     1571.04     1537.39     21.16 o 
   3   4   7       37.37       40.83      3.98 o 
   4   4   7        1.11       -1.07      3.84 o 
   5   4   7        6.23        9.13      5.23 o 
   6   4   7      236.69      253.57     13.01 o 
   7   4   7        4.54       15.41     11.83 o 
   8   4   7       14.34       23.64     13.54 o 
  -9   5   7       16.99       19.96     11.39 o 
  -8   5   7        2.22      -11.31      9.95 o 
  -7   5   7       17.63       18.82      7.41 o 
  -6   5   7        1.74        1.41      5.57 o 
  -5   5   7      227.24      216.74      7.40 o 
  -4   5   7     1817.63     1800.44     17.36 o 
  -3   5   7      604.73      616.83      7.72 o 
  -2   5   7      663.39      715.09      9.00 o 
  -1   5   7      788.39      702.81      9.47 o 
   0   5   7     3424.04     3292.88     33.43 o 
   1   5   7     2271.06     2232.17     25.90 o 
   2   5   7      244.43      262.81      6.88 o 
   3   5   7      588.91      565.42     10.20 o 
   4   5   7     1023.97     1025.70     15.04 o 
   5   5   7      679.08      676.27     16.33 o 
   6   5   7      274.13      263.98     12.23 o 
   7   5   7      175.64      192.69     23.40 o 
   8   5   7      146.13      135.00     16.86 o 
  -8   6   7       18.12       -4.57     10.72 o 
  -7   6   7      424.76      375.87     14.65 o 
  -6   6   7      246.62      250.01     12.23 o 
  -5   6   7        8.42       18.26      6.44 o 
  -4   6   7      106.43      111.17      4.67 o 
  -3   6   7     1623.68     1705.07     17.84 o 
  -2   6   7     2571.58     2664.95     26.53 o 
  -1   6   7     1259.73     1203.34     26.24 o 
   0   6   7      386.87      423.10      7.25 o 
   1   6   7     1922.60     1865.84     22.51 o 
   2   6   7     3998.48     3909.93     43.30 o 
   3   6   7     1039.89     1002.85     13.38 o 
   4   6   7       12.81       16.91      4.77 o 
   5   6   7      506.17      511.94     12.74 o 
   6   6   7      722.26      758.62     22.48 o 
   7   6   7       70.91       67.67     13.73 o 
  -8   7   7        0.44       -0.72     11.53 o 
  -7   7   7        8.08        6.53      9.52 o 
  -6   7   7        0.37      -12.22      8.15 o 
  -5   7   7        8.18       -6.16      6.96 o 
  -4   7   7      692.26      691.29     10.75 o 
  -3   7   7      878.63      874.70     13.38 o 
  -2   7   7     1199.19     1213.78     14.81 o 
  -1   7   7      151.59      159.24      5.40 o 
   0   7   7      705.35      722.15     11.27 o 
   1   7   7      649.30      664.99     10.82 o 
   2   7   7       78.08       83.36      4.78 o 
   3   7   7     1100.79     1042.08     16.05 o 
   4   7   7       27.87       26.79      5.93 o 
   5   7   7        4.39        6.60      7.60 o 
   6   7   7      266.67      283.14     17.20 o 
   7   7   7        4.67       12.31     18.38 o 
  -8   8   7        0.33       18.81     11.35 o 
  -7   8   7       14.71        2.84     10.17 o 
  -6   8   7       17.16       18.57      9.15 o 
  -5   8   7        1.18       -3.17      7.22 o 
  -4   8   7        7.88       14.78      4.14 o 
  -3   8   7      354.93      341.66      9.84 o 
  -2   8   7      541.97      547.93     13.86 o 
  -1   8   7       36.03       30.39      4.24 o 
   0   8   7       16.03       13.78      4.52 o 
   1   8   7     1310.64     1260.81     22.80 o 
   2   8   7      359.03      331.84     14.28 o 
   3   8   7      179.36      193.93      7.74 o 
   4   8   7      217.22      195.54      7.74 o 
   5   8   7      108.92      112.20      9.97 o 
   6   8   7      131.98      134.04     15.09 o 
   7   8   7      101.82      109.55     15.66 o 
  -7   9   7        2.71        2.74     10.70 o 
  -6   9   7       57.43       55.76      9.89 o 
  -5   9   7      304.11      312.50     16.91 o 
  -4   9   7      656.05      653.27     15.50 o 
  -3   9   7        6.93        3.22      4.02 o 
  -2   9   7       63.75       59.59      5.54 o 
  -1   9   7      673.98      697.34     17.61 o 
   0   9   7      516.02      522.92     14.07 o 
   1   9   7     1752.92     1754.44     43.95 o 
   2   9   7        5.18        0.80      7.27 o 
   3   9   7      138.64      155.61      8.98 o 
   4   9   7     1369.80     1317.92     23.25 o 
   5   9   7      819.59      823.77     25.64 o 
   6   9   7        1.62       19.67     19.35 o 
  -7  10   7       27.90       10.34     11.31 o 
  -6  10   7      187.36      178.92     16.38 o 
  -5  10   7      178.86      213.34     14.15 o 
  -4  10   7      220.41      211.56      8.51 o 
  -3  10   7      362.59      352.68     10.38 o 
  -2  10   7     1947.78     1936.38     41.11 o 
  -1  10   7      367.25      366.32     11.78 o 
   0  10   7      376.33      393.14     11.85 o 
   1  10   7      869.35      873.76     17.38 o 
   2  10   7      350.35      364.03     11.86 o 
   3  10   7      594.49      572.26     14.08 o 
   4  10   7      192.13      173.96      8.52 o 
   5  10   7      288.44      313.87     27.00 o 
   6  10   7      371.44      421.40     33.30 o 
  -6  11   7       27.74       18.00     20.44 o 
  -5  11   7       10.61       13.50     18.51 o 
  -4  11   7      115.64      117.24      8.09 o 
  -3  11   7       54.74       53.61      6.88 o 
  -2  11   7       52.55       35.06      7.39 o 
  -1  11   7      254.91      250.19     10.03 o 
   0  11   7       68.54       69.48      7.49 o 
   1  11   7      573.87      573.50     14.86 o 
   2  11   7       28.80       22.39     10.11 o 
   3  11   7       15.35       10.76      7.58 o 
   4  11   7      183.87      181.36     12.43 o 
   5  11   7        8.25       23.99     22.69 o 
  -5  12   7        4.91        5.78     18.90 o 
  -4  12   7        7.38        2.29      8.42 o 
  -3  12   7      134.97      157.68     10.15 o 
  -2  12   7        8.89        6.61      7.66 o 
  -1  12   7      133.03      128.96      9.21 o 
   0  12   7       21.52       16.51      7.45 o 
   1  12   7      517.03      507.35     15.09 o 
   2  12   7      207.77      206.90     10.54 o 
   3  12   7       13.17       -8.78      8.32 o 
   4  12   7        0.45       -0.77      9.85 o 
  -4  13   7      397.01      416.70     14.66 o 
  -3  13   7       68.16       78.25      9.84 o 
  -2  13   7       60.13       59.67      9.16 o 
  -1  13   7      518.09      507.23     21.69 o 
   0  13   7      753.23      748.99     17.70 o 
   1  13   7      367.44      373.35     20.82 o 
   2  13   7       14.54        8.69      8.35 o 
   3  13   7      376.28      376.30     15.01 o 
   4  13   7      420.25      413.37     14.52 o 
  -3  14   7       24.90        6.20      9.62 o 
  -2  14   7      319.28      349.97     13.43 o 
  -1  14   7      368.80      376.15     17.65 o 
   0  14   7        2.03       -2.08      8.86 o 
   1  14   7      161.76      167.16     11.76 o 
   2  14   7      225.97      225.35     13.69 o 
  -9   0   8       33.56       24.18     11.43 o 
  -8   0   8      320.40      308.74     18.36 o 
  -7   0   8       78.34       80.78     11.73 o 
  -6   0   8      159.48      168.70     12.63 o 
  -5   0   8       50.94       47.25      8.85 o 
  -4   0   8     3074.89     3009.57     44.03 o 
  -3   0   8     5657.87     5267.53    112.47 o 
  -2   0   8      128.89      101.36      4.86 o 
  -1   0   8      508.24      574.57     14.16 o 
   0   0   8     1348.57     1098.26     22.51 o 
   1   0   8     3320.54     3082.14     54.36 o 
   2   0   8     1987.54     1862.58     35.20 o 
   3   0   8      244.47      263.57     10.89 o 
   4   0   8      157.96      147.47      8.80 o 
   5   0   8     1740.50     1738.57     52.45 o 
   6   0   8     1674.76     1615.03     52.71 o 
   7   0   8       84.32       87.29     19.93 o 
   8   0   8      161.10      140.12     24.04 o 
  -9   1   8        0.37       -8.71      7.10 o 
  -8   1   8       22.34       14.03      7.58 o 
  -7   1   8       50.68       47.29      7.89 o 
  -6   1   8      308.54      290.15     10.26 o 
  -5   1   8      127.21      122.64      7.31 o 
  -4   1   8       21.97       26.12      2.99 o 
  -3   1   8       17.28       17.10      2.79 o 
  -2   1   8     1510.63     1416.01     15.78 o 
  -1   1   8      231.11      195.35      6.31 o 
   0   1   8      372.42      339.09      7.45 o 
   1   1   8      676.69      712.11     12.80 o 
   2   1   8      337.53      317.49      7.83 o 
   3   1   8     1933.90     1957.18     26.38 o 
   4   1   8      876.91      830.56     14.20 o 
   5   1   8      503.59      493.09     17.86 o 
   6   1   8      853.18      816.82     24.31 o 
   7   1   8       31.64       35.96     12.35 o 
   8   1   8       81.92       65.46     15.68 o 
  -9   2   8      101.27      100.74     10.03 o 
  -8   2   8       38.73       20.23      8.35 o 
  -7   2   8        3.47       -4.78      6.36 o 
  -6   2   8       21.57       14.48      6.47 o 
  -5   2   8        5.48       -5.10      5.43 o 
  -4   2   8      182.98      180.10      5.03 o 
  -3   2   8      103.54      127.96      4.56 o 
  -2   2   8      285.06      288.51      9.93 o 
  -1   2   8     1934.69     2046.27     26.48 o 
   0   2   8     1723.55     1812.49     24.01 o 
   1   2   8       82.83       95.32      4.63 o 
   2   2   8       21.21       13.03      3.57 o 
   3   2   8      578.26      571.59     11.05 o 
   4   2   8      152.69      149.98      6.35 o 
   5   2   8      311.15      282.93     11.12 o 
   6   2   8       35.62       51.38     13.05 o 
   7   2   8        6.03        8.82     12.34 o 
   8   2   8        2.33      -16.74     12.17 o 
  -9   3   8        8.78       11.40      8.58 o 
  -8   3   8        2.56        0.05      7.51 o 
  -7   3   8       16.26       12.93      6.50 o 
  -6   3   8      724.14      719.54     13.57 o 
  -5   3   8      715.52      685.66     18.24 o 
  -4   3   8       32.18       35.08      3.43 o 
  -3   3   8       72.40       74.49      3.62 o 
  -2   3   8     6112.22     6142.43     65.42 o 
  -1   3   8     2251.12     2140.59     27.66 o 
   0   3   8      296.52      254.94      6.83 o 
   1   3   8       19.78       15.61      3.43 o 
   2   3   8     2083.83     1979.66     26.46 o 
   3   3   8     2785.51     2699.15     34.91 o 
   4   3   8      410.23      398.95     12.01 o 
   5   3   8        2.77        1.88      3.08 o 
   6   3   8        3.95       -0.89      9.64 o 
   7   3   8      623.58      609.58     44.29 o 
   8   3   8      222.91      184.69     17.15 o 
  -9   4   8       66.87       76.63     11.40 o 
  -8   4   8       13.29       21.77      8.17 o 
  -7   4   8       13.37       15.50      6.95 o 
  -6   4   8      108.83      110.48      7.04 o 
  -5   4   8        1.52       -4.43      4.70 o 
  -4   4   8      536.72      516.35      9.13 o 
  -3   4   8     2079.89     2038.95     22.06 o 
  -2   4   8      897.57      909.47     11.49 o 
  -1   4   8      522.47      613.63      9.70 o 
   0   4   8     2715.89     2722.07     34.55 o 
   1   4   8     4520.17     4450.29     54.27 o 
   2   4   8     2337.49     2322.13     30.48 o 
   3   4   8        5.21       -5.72      3.81 o 
   4   4   8      407.98      399.98      9.75 o 
   5   4   8      255.38      231.58      8.65 o 
   6   4   8     1529.27     1504.07     36.70 o 
   7   4   8      272.07      268.56     17.27 o 
   8   4   8       94.63       80.00     15.58 o 
  -8   5   8        0.27      -16.67     11.26 o 
  -7   5   8        0.17       -1.84      8.53 o 
  -6   5   8      114.95      125.86      7.27 o 
  -5   5   8      170.37      182.11      7.30 o 
  -4   5   8       80.93       83.92      4.76 o 
  -3   5   8       31.76       32.24      3.33 o 
  -2   5   8      402.03      420.65      6.78 o 
  -1   5   8      400.66      390.86      6.92 o 
   0   5   8     1162.28     1146.52     13.82 o 
   1   5   8      109.92      113.74      4.72 o 
   2   5   8       26.04       30.31      4.30 o 
   3   5   8     1137.71     1118.25     17.55 o 
   4   5   8      474.51      469.36     10.12 o 
   5   5   8      368.83      340.85     10.87 o 
   6   5   8      218.90      202.35     11.78 o 
   7   5   8      146.87      126.68     14.64 o 
  -8   6   8        9.01       10.07     12.74 o 
  -7   6   8      102.76       93.19     10.80 o 
  -6   6   8       23.43       24.71      8.10 o 
  -5   6   8      264.71      259.26     12.92 o 
  -4   6   8     1230.41     1177.98     19.07 o 
  -3   6   8        2.16        2.62      3.15 o 
  -2   6   8       71.69       65.56      3.68 o 
  -1   6   8      149.40      151.35      5.29 o 
   0   6   8      129.16      137.73      5.17 o 
   1   6   8     1794.36     1737.65     21.48 o 
   2   6   8       69.41       73.53      4.91 o 
   3   6   8      592.18      548.56     11.55 o 
   4   6   8      303.97      292.86      8.66 o 
   5   6   8      411.56      416.09     12.09 o 
   6   6   8        4.37        4.20      8.88 o 
   7   6   8      130.25      106.70     21.08 o 
  -8   7   8       21.73       30.93     12.07 o 
  -7   7   8        8.05       17.25      9.42 o 
  -6   7   8      173.22      164.86     11.19 o 
  -5   7   8      243.37      268.21     11.42 o 
  -4   7   8      337.62      333.94      9.07 o 
  -3   7   8        8.27        8.97      3.93 o 
  -2   7   8      716.17      692.21     10.33 o 
  -1   7   8     3324.19     3294.45     37.69 o 
   0   7   8      639.76      614.77     10.54 o 
   1   7   8      556.35      571.55     10.33 o 
   2   7   8     1514.11     1456.98     19.25 o 
   3   7   8     2738.71     2775.87     32.81 o 
   4   7   8      699.17      675.72     23.62 o 
   5   7   8        1.41        9.68      7.99 o 
   6   7   8       24.70       31.68     17.48 o 
   7   7   8      263.05      309.05     21.40 o 
  -8   8   8       27.34       19.41     12.18 o 
  -7   8   8      137.34      134.26     19.68 o 
  -6   8   8       81.88       70.69     10.11 o 
  -5   8   8      157.83      155.51     10.10 o 
  -4   8   8     1104.59     1126.84     15.14 o 
  -3   8   8      367.42      374.97      8.25 o 
  -2   8   8      634.72      612.28     19.40 o 
  -1   8   8        3.74        1.63      4.51 o 
   0   8   8     1140.48     1092.67     17.70 o 
   1   8   8     2107.91     2076.97     33.57 o 
   2   8   8     2065.05     2022.71     53.90 o 
   3   8   8       18.78       19.59      7.03 o 
   4   8   8      648.65      692.37     17.22 o 
   5   8   8      698.42      702.58     19.13 o 
   6   8   8      461.56      457.24     21.81 o 
  -7   9   8        1.82       -3.71     10.23 o 
  -6   9   8        2.18       -0.95      9.34 o 
  -5   9   8       57.17       78.41      9.07 o 
  -4   9   8        1.42        8.27      4.47 o 
  -3   9   8      390.52      400.11      8.56 o 
  -2   9   8      124.34      137.56      7.40 o 
  -1   9   8       15.47       10.94      6.39 o 
   0   9   8      194.60      193.99      9.42 o 
   1   9   8      438.09      455.53     14.56 o 
   2   9   8        4.10        6.89      6.49 o 
   3   9   8        9.62        2.82      6.41 o 
   4   9   8      852.38      821.72     16.82 o 
   5   9   8       13.92        1.14     11.18 o 
   6   9   8        0.14      -12.34     13.09 o 
  -7  10   8       27.91       37.40     11.56 o 
  -6  10   8        1.38       -3.11      9.63 o 
  -5  10   8       23.02       28.07     11.98 o 
  -4  10   8        2.47        3.83      5.75 o 
  -3  10   8      351.63      331.71     10.07 o 
  -2  10   8      203.59      188.92      9.24 o 
  -1  10   8      250.38      241.92      9.42 o 
   0  10   8        7.08        7.15      6.09 o 
   1  10   8      847.93      783.69     16.65 o 
   2  10   8      156.59      142.99      8.75 o 
   3  10   8        0.80       -0.62      7.24 o 
   4  10   8      186.90      178.20      9.51 o 
   5  10   8      188.47      230.52     16.45 o 
  -6  11   8      219.04      224.33     26.10 o 
  -5  11   8       21.03       28.67     19.28 o 
  -4  11   8      334.44      345.78     12.12 o 
  -3  11   8       44.22       47.50      7.56 o 
  -2  11   8      690.04      670.48     15.74 o 
  -1  11   8     1717.27     1678.88     27.03 o 
   0  11   8      486.33      489.34     13.60 o 
   1  11   8       40.14       49.21      7.93 o 
   2  11   8     1200.10     1167.33     21.56 o 
   3  11   8      782.05      773.43     17.36 o 
   4  11   8      342.00      379.98     13.30 o 
   5  11   8        0.67      -13.24     15.17 o 
  -5  12   8        0.98       -3.73     19.54 o 
  -4  12   8      153.02      180.90     10.84 o 
  -3  12   8      280.18      282.38     11.67 o 
  -2  12   8      201.68      192.62     13.47 o 
  -1  12   8        0.22        8.97      7.53 o 
   0  12   8      206.16      197.54     10.23 o 
   1  12   8      547.61      541.08     15.18 o 
   2  12   8      420.52      394.92     13.40 o 
   3  12   8       74.34       92.25      9.42 o 
   4  12   8      162.62      186.39     13.41 o 
  -4  13   8       63.55       79.60     14.79 o 
  -3  13   8       64.62       55.70      8.98 o 
  -2  13   8       13.25        8.67      8.13 o 
  -1  13   8      137.41      121.79     10.38 o 
   0  13   8       11.42       -3.71      8.08 o 
   1  13   8       20.49       13.28      8.67 o 
   2  13   8        2.05       10.62      8.59 o 
   3  13   8       18.01       18.75     11.89 o 
  -3  14   8      144.25      138.59     11.14 o 
  -2  14   8      118.50      137.08     12.10 o 
  -1  14   8       96.47      100.24     12.57 o 
   0  14   8      284.42      301.02     17.94 o 
   1  14   8       61.53       78.10     10.48 o 
  -9   1   9        8.48        4.92      8.43 o 
  -8   1   9       52.07       47.20      9.71 o 
  -7   1   9       55.58       68.14      8.73 o 
  -6   1   9       33.86       23.07      6.89 o 
  -5   1   9      441.20      402.39     11.52 o 
  -4   1   9       80.51       79.87      3.93 o 
  -3   1   9      366.16      341.96      7.90 o 
  -2   1   9     2654.15     2541.60     32.54 o 
  -1   1   9     1169.84     1155.63     16.84 o 
   0   1   9        6.97        6.19      3.37 o 
   1   1   9     1049.93     1138.69     17.10 o 
   2   1   9     3791.29     3766.51     47.09 o 
   3   1   9     1043.93     1032.41     16.94 o 
   4   1   9        2.15        0.76      4.85 o 
   5   1   9       85.39       79.48      7.36 o 
   6   1   9      714.23      725.09     30.79 o 
   7   1   9      102.27       91.78     14.52 o 
   8   1   9       55.69       50.38     15.71 o 
  -9   2   9        7.59        5.46      9.00 o 
  -8   2   9      247.01      262.09     15.41 o 
  -7   2   9      131.06      122.92      9.15 o 
  -6   2   9      153.05      147.47     10.45 o 
  -5   2   9      783.35      741.10     19.42 o 
  -4   2   9      607.04      577.86      9.11 o 
  -3   2   9     1762.96     1701.20     20.01 o 
  -2   2   9      157.93      150.72      4.82 o 
  -1   2   9     2601.59     2539.17     32.53 o 
   0   2   9     5455.63     5328.80     64.30 o 
   1   2   9     2835.53     2800.39     35.88 o 
   2   2   9     1437.56     1373.12     20.07 o 
   3   2   9     1092.63     1107.20     17.44 o 
   4   2   9     7012.06     6856.75     82.83 o 
   5   2   9      631.71      622.49     13.06 o 
   6   2   9       11.55        2.35     14.01 o 
   7   2   9        7.12       23.00     14.98 o 
   8   2   9      164.97      175.89     18.11 o 
  -9   3   9        0.31        1.31      8.96 o 
  -8   3   9       33.07       31.78      8.07 o 
  -7   3   9       20.27       12.34      6.37 o 
  -6   3   9       61.92       67.37     10.86 o 
  -5   3   9      160.08      145.54     10.66 o 
  -4   3   9        1.40       -1.06      3.25 o 
  -3   3   9      447.22      436.10      7.60 o 
  -2   3   9     2306.98     2271.10     26.45 o 
  -1   3   9      552.64      504.18      9.89 o 
   0   3   9        1.43       -2.68      3.36 o 
   1   3   9     2149.72     2185.87     28.92 o 
   2   3   9     1352.82     1307.45     19.48 o 
   3   3   9     1357.78     1315.10     19.88 o 
   4   3   9      851.68      820.57     14.89 o 
   5   3   9        1.68       -0.95      5.63 o 
   6   3   9      218.61      233.98     17.23 o 
   7   3   9       58.26       60.25     13.25 o 
  -8   4   9       79.40       84.27      8.83 o 
  -7   4   9       13.33        1.15      6.93 o 
  -6   4   9        0.77       -6.35      5.72 o 
  -5   4   9       15.50       30.00      6.20 o 
  -4   4   9        9.79       16.09      3.65 o 
  -3   4   9       37.05       36.07      4.08 o 
  -2   4   9       84.89       93.10      4.47 o 
  -1   4   9       97.10       94.42      6.29 o 
   0   4   9      479.48      449.41      9.49 o 
   1   4   9      944.08      953.97     15.35 o 
   2   4   9        0.63        2.16      4.33 o 
   3   4   9      107.60      105.00      5.84 o 
   4   4   9       45.47       55.15      6.79 o 
   5   4   9       11.73        9.45      5.89 o 
   6   4   9      147.21      136.82     13.19 o 
   7   4   9        0.88       22.10     13.19 o 
  -8   5   9        4.75       -2.47     10.31 o 
  -7   5   9       53.31       49.88      9.92 o 
  -6   5   9      366.07      376.42     11.43 o 
  -5   5   9      310.33      291.79      9.28 o 
  -4   5   9      255.43      253.20      7.04 o 
  -3   5   9      597.58      573.19      9.20 o 
  -2   5   9     1019.63      985.19     12.69 o 
  -1   5   9     1840.41     1803.31     22.09 o 
   0   5   9        2.26        3.12      4.09 o 
   1   5   9     1508.64     1445.97     20.95 o 
   2   5   9     1190.07     1226.25     18.76 o 
   3   5   9      816.39      796.24     16.55 o 
   4   5   9     1015.99      990.18     17.01 o 
   5   5   9      529.97      508.41     14.64 o 
   6   5   9      569.81      561.89     22.56 o 
   7   5   9      344.23      316.09     18.96 o 
  -8   6   9       26.48       18.69     16.47 o 
  -7   6   9        1.78        9.27      9.94 o 
  -6   6   9        1.94       -1.37      7.98 o 
  -5   6   9      135.83      131.88      9.45 o 
  -4   6   9     1351.49     1375.82     16.91 o 
  -3   6   9      775.45      794.38     10.82 o 
  -2   6   9       82.90       81.96      4.01 o 
  -1   6   9     1170.90     1179.05     14.67 o 
   0   6   9     4728.05     4703.91     51.73 o 
   1   6   9      895.12      898.89     13.63 o 
   2   6   9       54.32       46.09      5.44 o 
   3   6   9      544.15      551.07     11.93 o 
   4   6   9     1208.13     1193.02     19.42 o 
   5   6   9      336.30      352.19     13.08 o 
   6   6   9       51.16       67.11     10.37 o 
   7   6   9        0.98      -15.30     20.44 o 
  -8   7   9        0.05        4.32     14.80 o 
  -7   7   9        0.75       -1.48      9.82 o 
  -6   7   9      207.82      216.72     11.85 o 
  -5   7   9      293.33      307.25     20.48 o 
  -4   7   9      268.42      281.90      7.64 o 
  -3   7   9        5.42        0.51      3.94 o 
  -2   7   9      691.62      689.45     13.35 o 
  -1   7   9      916.03      905.89     15.70 o 
   0   7   9       25.20       28.81      4.57 o 
   1   7   9     1007.88      996.08     15.56 o 
   2   7   9      311.98      300.28      8.55 o 
   3   7   9       88.06      100.93      6.51 o 
   4   7   9       72.11       66.26      6.67 o 
   5   7   9        0.20       -2.14     10.12 o 
   6   7   9      154.17      137.14     15.90 o 
  -7   8   9        4.27        4.96     10.68 o 
  -6   8   9       12.35       15.80      8.69 o 
  -5   8   9      111.93      110.79      8.25 o 
  -4   8   9       86.40       98.34      6.98 o 
  -3   8   9       32.87       31.51      4.79 o 
  -2   8   9        0.63       -4.46      2.97 o 
  -1   8   9     1459.27     1453.34     22.02 o 
   0   8   9      188.66      196.62      7.79 o 
   1   8   9        2.48       -2.80      5.13 o 
   2   8   9      199.59      205.04     16.42 o 
   3   8   9      146.09      143.09      9.10 o 
   4   8   9      121.21      132.66      9.36 o 
   5   8   9      146.24      132.88     15.94 o 
   6   8   9       10.57       15.43     19.03 o 
  -7   9   9       23.85       24.89     11.31 o 
  -6   9   9      304.59      353.64     15.36 o 
  -5   9   9       18.67       28.11      7.39 o 
  -4   9   9       26.49       24.56      5.06 o 
  -3   9   9      537.12      532.32     15.42 o 
  -2   9   9      626.41      636.17     13.52 o 
  -1   9   9      922.30      987.18     20.56 o 
   0   9   9      198.19      174.58     12.88 o 
   1   9   9      189.10      220.47     10.31 o 
   2   9   9     1035.33     1025.67     21.91 o 
   3   9   9     1162.36     1176.63     24.05 o 
   4   9   9       32.84       34.63      8.16 o 
   5   9   9      225.89      202.86     20.18 o 
  -6  10   9       44.04       36.02     16.33 o 
  -5  10   9       34.91       25.95     12.08 o 
  -4  10   9      702.35      722.98     17.22 o 
  -3  10   9      126.96      136.26     10.18 o 
  -2  10   9      190.63      178.02      8.97 o 
  -1  10   9      209.41      226.87     11.35 o 
   0  10   9      405.91      413.08     15.08 o 
   1  10   9      698.05      705.89     27.42 o 
   2  10   9      121.83       96.43      7.98 o 
   3  10   9      192.31      173.73      9.52 o 
   4  10   9      543.57      536.93     14.93 o 
   5  10   9      272.55      244.38     22.88 o 
  -6  11   9       35.56        5.01     19.15 o 
  -5  11   9      107.59      112.10     21.85 o 
  -4  11   9       12.92        5.58      7.81 o 
  -3  11   9       42.49       46.68      8.25 o 
  -2  11   9       36.70       42.58      7.56 o 
  -1  11   9      351.17      328.49     11.55 o 
   0  11   9       32.05       21.07      7.71 o 
   1  11   9      112.67       90.34     10.50 o 
   2  11   9      358.80      330.50     12.20 o 
   3  11   9       21.72       40.16      8.35 o 
   4  11   9      129.11      117.33     14.45 o 
  -5  12   9       49.23       62.73     22.37 o 
  -4  12   9       57.49       44.41     10.84 o 
  -3  12   9       62.26       60.80      8.80 o 
  -2  12   9        3.22        4.67      8.15 o 
  -1  12   9      341.54      338.88     12.61 o 
   0  12   9      497.89      464.29     14.53 o 
   1  12   9       26.74       26.75      8.59 o 
   2  12   9       75.04       67.38      9.80 o 
   3  12   9       24.01       16.75      9.03 o 
   4  12   9      104.84      106.82     10.58 o 
  -4  13   9       32.52       16.69     11.55 o 
  -3  13   9      176.58      188.72     12.45 o 
  -2  13   9      222.80      241.54     12.35 o 
  -1  13   9      182.72      195.20     11.50 o 
   0  13   9        9.85        9.76      8.48 o 
   1  13   9      125.55      137.89     11.90 o 
   2  13   9      484.78      503.82     19.84 o 
  -1  14   9      120.63      135.51     11.83 o 
   0  14   9      182.97      192.92     12.06 o 
  -9   0  10       26.23       21.52     15.35 o 
  -8   0  10        3.62        7.40     13.46 o 
  -7   0  10        0.36       -0.32     11.67 o 
  -6   0  10      324.48      309.75     17.48 o 
  -5   0  10     1515.01     1465.29     57.59 o 
  -4   0  10      584.29      562.68     14.42 o 
  -3   0  10      537.15      515.61     13.39 o 
  -2   0  10     1672.67     1578.03     30.98 o 
  -1   0  10     1810.03     1651.03     32.29 o 
   0   0  10     3320.60     3160.87     66.14 o 
   1   0  10      348.76      317.62     11.70 o 
   2   0  10     3601.83     3432.26     61.70 o 
   3   0  10     1496.31     1460.12     30.84 o 
   4   0  10     1257.05     1167.88     37.67 o 
   5   0  10      509.95      465.80     17.17 o 
   6   0  10      256.26      289.25     24.17 o 
   7   0  10      486.89      508.56     31.24 o 
  -9   1  10        0.02        7.45      9.07 o 
  -8   1  10        4.30        3.92      9.40 o 
  -7   1  10       49.68       59.39     12.10 o 
  -6   1  10       13.95       18.69      7.26 o 
  -5   1  10       14.36       13.01      6.53 o 
  -4   1  10      670.68      626.66      9.84 o 
  -3   1  10      214.96      225.31      5.76 o 
  -2   1  10       30.65       32.86      4.11 o 
  -1   1  10       28.23       31.75      4.04 o 
   0   1  10      169.23      146.80     10.61 o 
   1   1  10      278.09      270.09     11.06 o 
   2   1  10      488.88      469.07     13.77 o 
   3   1  10     1786.53     1738.21     24.94 o 
   4   1  10      860.82      848.03     15.58 o 
   5   1  10       61.23       69.07      6.52 o 
   6   1  10      315.99      320.73     22.69 o 
   7   1  10       66.50       80.72     14.24 o 
  -9   2  10        2.29       -5.09      9.27 o 
  -8   2  10        2.69        6.52      8.07 o 
  -7   2  10        6.32        0.97      8.18 o 
  -6   2  10        3.39        0.27      7.29 o 
  -5   2  10       21.22       15.54      6.47 o 
  -4   2  10        0.03        1.65      3.39 o 
  -3   2  10      589.88      591.55      9.32 o 
  -2   2  10      869.48      821.82     13.62 o 
  -1   2  10       29.89       34.19      4.14 o 
   0   2  10      106.22      110.07      5.36 o 
   1   2  10       25.08       29.98      4.43 o 
   2   2  10      450.30      468.77     11.11 o 
   3   2  10      309.06      302.02     10.35 o 
   4   2  10       74.19       85.00      6.20 o 
   5   2  10        2.12        9.03      7.13 o 
   6   2  10        0.66        9.00     11.09 o 
   7   2  10        3.84        5.40     12.86 o 
  -8   3  10       81.54       95.49     12.93 o 
  -7   3  10      149.10      148.27      8.77 o 
  -6   3  10       24.79       17.61      6.89 o 
  -5   3  10        1.06       -6.74      5.72 o 
  -4   3  10     1217.42     1169.08     15.03 o 
  -3   3  10      712.88      674.47     11.13 o 
  -2   3  10      807.36      777.93     13.16 o 
  -1   3  10      102.25       96.15      5.09 o 
   0   3  10     2480.32     2406.27     31.78 o 
   1   3  10     3043.77     2853.87     45.27 o 
   2   3  10      951.85      918.40     21.90 o 
   3   3  10       10.27       18.29      6.12 o 
   4   3  10      139.71      138.81      7.04 o 
   5   3  10     1108.65     1064.07     18.65 o 
   6   3  10      487.73      459.70     20.17 o 
   7   3  10        3.46       -7.01     19.22 o 
  -8   4  10        5.07        6.04      7.91 o 
  -7   4  10       15.97        7.58      7.07 o 
  -6   4  10       72.79       82.00      7.20 o 
  -5   4  10      566.97      582.15     13.37 o 
  -4   4  10      446.76      450.08      8.66 o 
  -3   4  10       64.29       69.05      6.13 o 
  -2   4  10     1541.43     1485.62     21.30 o 
  -1   4  10     1819.47     1801.13     24.95 o 
   0   4  10     2088.13     2081.68     28.23 o 
   1   4  10       10.02       10.32      4.50 o 
   2   4  10      945.12      903.75     15.63 o 
   3   4  10       75.77       77.98      5.90 o 
   4   4  10     1538.14     1526.66     23.31 o 
   5   4  10     1268.55     1169.92     22.25 o 
   6   4  10       45.95       36.96     18.58 o 
   7   4  10      380.09      359.37     22.63 o 
  -8   5  10       47.59       41.08     11.40 o 
  -7   5  10       39.43       43.62      9.44 o 
  -6   5  10       13.65       17.85      7.32 o 
  -5   5  10        0.01        4.69      5.54 o 
  -4   5  10      105.66      116.87      5.69 o 
  -3   5  10      210.19      220.51      6.82 o 
  -2   5  10      229.30      233.26      7.69 o 
  -1   5  10      527.30      514.56     12.47 o 
   0   5  10      296.61      280.20      8.54 o 
   1   5  10      433.65      466.19     11.33 o 
   2   5  10      223.79      235.80     13.50 o 
   3   5  10      466.55      431.08     10.98 o 
   4   5  10       37.27       34.38      6.10 o 
   5   5  10      167.21      181.51     13.67 o 
   6   5  10      108.35      103.86     13.21 o 
   7   5  10       60.47       41.74     16.13 o 
  -8   6  10       26.21       33.36     12.09 o 
  -7   6  10       49.60       36.62     10.81 o 
  -6   6  10      217.79      220.57     16.02 o 
  -5   6  10        8.79        6.55      7.49 o 
  -4   6  10        0.45        4.45      4.82 o 
  -3   6  10      110.43      120.42      4.95 o 
  -2   6  10       10.09        8.31      4.00 o 
  -1   6  10      111.22      105.30      5.51 o 
   0   6  10      591.35      575.57     11.99 o 
   1   6  10        0.56        4.20      4.92 o 
   2   6  10      604.82      624.72     13.09 o 
   3   6  10     1111.01     1014.52     28.71 o 
   4   6  10        4.65        3.40      5.64 o 
   5   6  10      119.88      104.18      9.29 o 
   6   6  10      238.43      272.40     16.23 o 
  -7   7  10       56.94       71.61     11.64 o 
  -6   7  10       53.08       38.08      9.70 o 
  -5   7  10        3.54        4.15      8.17 o 
  -4   7  10      176.79      190.85      6.78 o 
  -3   7  10     1184.07     1227.11     18.97 o 
  -2   7  10      348.05      359.34     12.99 o 
  -1   7  10      405.80      407.02     10.27 o 
   0   7  10      513.13      516.21     10.54 o 
   1   7  10     2867.37     2869.18     34.03 o 
   2   7  10     1637.97     1566.59     25.08 o 
   3   7  10        1.96       -2.73      5.80 o 
   4   7  10       47.57       68.21      7.13 o 
   5   7  10      758.18      701.84     22.98 o 
   6   7  10      406.48      369.08     28.92 o 
  -7   8  10        3.22        9.42     10.76 o 
  -6   8  10      335.04      314.38     13.91 o 
  -5   8  10       61.83       68.33      9.40 o 
  -4   8  10       33.68       42.24      5.33 o 
  -3   8  10        2.08        7.64      4.65 o 
  -2   8  10      181.21      183.57      9.61 o 
  -1   8  10      890.72      902.76     16.16 o 
   0   8  10     1407.38     1426.11     22.16 o 
   1   8  10        1.61       -0.42      5.57 o 
   2   8  10      181.47      166.89     16.52 o 
   3   8  10      771.31      810.87     36.62 o 
   4   8  10      891.51      907.43     20.64 o 
   5   8  10       58.26       41.09     11.84 o 
   6   8  10      187.84      245.02     27.25 o 
  -7   9  10       60.93       64.53     12.19 o 
  -6   9  10       25.40       25.31     10.22 o 
  -5   9  10      118.20      110.76     10.30 o 
  -4   9  10       25.67       31.44      6.27 o 
  -3   9  10       96.81      100.16      6.07 o 
  -2   9  10       50.30       53.50      6.79 o 
  -1   9  10      135.81      159.73     16.98 o 
   0   9  10        1.72       -4.21      7.00 o 
   1   9  10        2.25       -6.59      7.67 o 
   2   9  10      867.83      879.46     22.08 o 
   3   9  10       79.43       55.09     11.44 o 
   4   9  10        0.81       -2.74     11.96 o 
   5   9  10        0.93       23.01     16.58 o 
  -6  10  10        0.73      -14.03      9.97 o 
  -5  10  10       89.73       91.79     15.88 o 
  -4  10  10       54.14       52.27      8.33 o 
  -3  10  10      149.78      144.18     11.56 o 
  -2  10  10       17.62       17.07      7.87 o 
  -1  10  10      277.18      243.48     11.27 o 
   0  10  10      268.61      234.17     11.40 o 
   1  10  10       35.07       16.90      8.03 o 
   2  10  10      187.84      173.29     13.00 o 
   3  10  10      457.52      446.75     14.32 o 
   4  10  10       55.76       38.04      9.72 o 
   5  10  10        5.60      -21.60     16.58 o 
  -5  11  10        0.83        6.17     19.67 o 
  -4  11  10       75.00       67.73     10.10 o 
  -3  11  10      948.71      997.83     20.17 o 
  -2  11  10      197.44      199.49     10.44 o 
  -1  11  10        2.13       -8.56      6.90 o 
   0  11  10      503.43      475.88     14.79 o 
   1  11  10      936.17      906.32     19.08 o 
   2  11  10      560.81      564.12     15.81 o 
   3  11  10        0.98       -0.64      8.45 o 
   4  11  10      258.54      317.28     18.18 o 
  -4  12  10       23.23       10.23      9.70 o 
  -3  12  10       18.41       29.96      8.95 o 
  -2  12  10       12.41       11.21      8.55 o 
  -1  12  10      423.49      396.06     13.88 o 
   0  12  10      473.91      457.92     14.81 o 
   1  12  10      239.62      257.00     12.03 o 
   2  12  10      118.15      132.39     10.54 o 
   3  12  10      475.67      515.47     16.60 o 
  -3  13  10       65.61       64.82     13.23 o 
  -2  13  10       53.18       36.70      9.63 o 
  -1  13  10       40.84       29.91      9.31 o 
   0  13  10       35.91       39.73      9.42 o 
   1  13  10        4.68       11.58      8.78 o 
  -8   1  11        3.08       -4.25     12.99 o 
  -7   1  11       91.28       92.58     10.30 o 
  -6   1  11       63.60       51.95      7.88 o 
  -5   1  11       24.01       20.41      6.98 o 
  -4   1  11      244.64      239.19      6.48 o 
  -3   1  11      922.68      858.45     12.94 o 
  -2   1  11        0.95       -3.93      4.15 o 
  -1   1  11      335.36      310.84      8.80 o 
   0   1  11     1230.98     1227.77     18.91 o 
   1   1  11     1544.12     1535.23     22.53 o 
   2   1  11       51.33       48.78      5.64 o 
   3   1  11       56.92       44.37      5.59 o 
   4   1  11     1089.70     1083.22     25.83 o 
   5   1  11      194.17      193.01      8.86 o 
   6   1  11      242.66      233.26     16.90 o 
   7   1  11       11.96       17.11     14.49 o 
  -8   2  11       45.76       39.56     10.26 o 
  -7   2  11      157.69      148.95     10.66 o 
  -6   2  11       83.87      102.47      8.58 o 
  -5   2  11      298.12      289.34     10.90 o 
  -4   2  11        7.06        7.33      4.00 o 
  -3   2  11      547.54      512.79      9.86 o 
  -2   2  11     1725.34     1706.08     23.98 o 
  -1   2  11     1972.95     1869.67     38.79 o 
   0   2  11      660.96      676.48     12.92 o 
   1   2  11      102.40      108.10      6.90 o 
   2   2  11     6828.80     6720.17     81.48 o 
   3   2  11     2766.75     2619.06     35.34 o 
   4   2  11        5.62        8.76      5.87 o 
   5   2  11      212.96      209.47      8.92 o 
   6   2  11      418.51      452.75     21.23 o 
   7   2  11      249.13      250.19     19.60 o 
  -8   3  11        0.39        1.12      8.38 o 
  -7   3  11       49.16       29.32      8.39 o 
  -6   3  11       10.92        7.28      7.38 o 
  -5   3  11       18.20       15.44      6.81 o 
  -4   3  11      359.50      362.17      9.58 o 
  -3   3  11      133.31      128.06      5.51 o 
  -2   3  11      627.63      605.34     14.24 o 
  -1   3  11      157.15      166.75      6.55 o 
   0   3  11     1429.57     1408.05     21.07 o 
   1   3  11     2771.52     2748.74     36.41 o 
   2   3  11      338.08      336.27      9.70 o 
   3   3  11        3.31       -3.35      5.19 o 
   4   3  11      451.38      452.10     11.85 o 
   5   3  11      356.90      357.87     11.51 o 
   6   3  11       73.73       84.00     13.54 o 
   7   3  11        8.90        6.39     14.27 o 
  -8   4  11        0.06       -9.94      9.22 o 
  -7   4  11       26.65       25.18      7.72 o 
  -6   4  11        5.86        7.22      7.33 o 
  -5   4  11       50.25       54.17      7.22 o 
  -4   4  11      126.06      123.37      5.84 o 
  -3   4  11       11.11        6.51      4.08 o 
  -2   4  11      186.66      189.88      9.46 o 
  -1   4  11      201.82      220.31      9.54 o 
   0   4  11      452.11      423.02     10.17 o 
   1   4  11        9.13       12.77      5.12 o 
   2   4  11      189.40      186.82      7.62 o 
   3   4  11      105.69       93.48      6.87 o 
   4   4  11      252.64      234.38      8.99 o 
   5   4  11       32.31       29.21      6.96 o 
   6   4  11       31.21       17.99     12.24 o 
  -8   5  11       46.55       39.10     12.23 o 
  -7   5  11       51.43       42.31     10.50 o 
  -6   5  11       89.14       89.33      8.51 o 
  -5   5  11      108.69      101.59      8.92 o 
  -4   5  11      280.61      275.20      8.23 o 
  -3   5  11     1184.77     1184.97     16.87 o 
  -2   5  11        3.08       -1.00      4.84 o 
  -1   5  11     1938.06     1816.04     25.69 o 
   0   5  11      811.12      801.32     14.68 o 
   1   5  11      407.19      400.14     10.70 o 
   2   5  11     1017.76     1009.33     17.45 o 
   3   5  11      985.28      907.80     16.77 o 
   4   5  11      779.16      785.10     16.01 o 
   5   5  11      554.53      539.61     15.16 o 
   6   5  11       59.99       72.92     13.73 o 
  -7   6  11        3.99        9.91     10.70 o 
  -6   6  11      266.06      263.13     16.75 o 
  -5   6  11      189.50      182.88     10.38 o 
  -4   6  11        9.27       16.96      5.02 o 
  -3   6  11      131.49      127.23      7.86 o 
  -2   6  11     2905.84     2927.31     46.83 o 
  -1   6  11      520.82      539.36     12.03 o 
   0   6  11        3.70        8.90      5.11 o 
   1   6  11       57.76       62.24      7.69 o 
   2   6  11     1487.52     1490.51     23.32 o 
   3   6  11     1457.73     1420.01     34.05 o 
   4   6  11      145.38      136.80      8.33 o 
   5   6  11        9.93       12.03      9.01 o 
   6   6  11      350.90      387.76     22.95 o 
  -7   7  11       43.42       39.19     11.17 o 
  -6   7  11        6.88      -10.12      8.93 o 
  -5   7  11       11.01        3.75      8.49 o 
  -4   7  11      147.09      155.22      6.95 o 
  -3   7  11      204.94      217.47      7.53 o 
  -2   7  11      624.31      596.55     12.68 o 
  -1   7  11      194.98      208.61     10.57 o 
   0   7  11     1255.57     1266.33     20.93 o 
   1   7  11      242.68      258.56      8.85 o 
   2   7  11       13.63       17.89      6.15 o 
   3   7  11        1.69        0.72      6.18 o 
   4   7  11      186.15      196.82      9.40 o 
   5   7  11      304.16      292.34     29.76 o 
   6   7  11       18.99       16.45     20.70 o 
  -7   8  11        7.55        2.66     11.28 o 
  -6   8  11        7.31       -8.50      9.93 o 
  -5   8  11        3.66       14.93      9.70 o 
  -4   8  11       15.41       24.23      5.91 o 
  -3   8  11      527.76      513.45     16.34 o 
  -2   8  11        7.73        8.26      6.01 o 
  -1   8  11       11.99       10.66      7.61 o 
   0   8  11        4.25       -2.50      5.68 o 
   1   8  11      551.30      502.40     14.44 o 
   2   8  11       46.49       28.55     17.35 o 
   3   8  11       85.17       89.21      8.87 o 
   4   8  11       60.35       56.46     13.91 o 
   5   8  11       11.53       31.69     12.02 o 
  -6   9  11        0.38       -8.71     13.20 o 
  -5   9  11      323.29      347.40     19.71 o 
  -4   9  11      339.50      346.91     10.57 o 
  -3   9  11      215.25      220.51      9.19 o 
  -2   9  11      115.94       94.00     10.93 o 
  -1   9  11      111.57      105.33      9.11 o 
   0   9  11      798.90      783.09     18.82 o 
   1   9  11      778.34      747.70     18.67 o 
   2   9  11      114.64      113.07     12.04 o 
   3   9  11      196.28      202.33     14.35 o 
   4   9  11      539.50      543.51     21.81 o 
   5   9  11      506.11      559.34     32.40 o 
  -5  10  11       34.28       51.01     13.43 o 
  -4  10  11        0.82       -9.23      8.93 o 
  -3  10  11       40.53       27.66     14.57 o 
  -2  10  11      391.77      415.33     15.31 o 
  -1  10  11      383.72      413.43     14.87 o 
   0  10  11      115.33      123.79     10.30 o 
   1  10  11       66.80       66.71     11.52 o 
   2  10  11      745.89      761.17     19.83 o 
   3  10  11      304.56      314.23     17.35 o 
   4  10  11       30.71        2.16     14.85 o 
  -5  11  11        3.11       13.37     20.05 o 
  -4  11  11       24.69       10.18     12.70 o 
  -3  11  11       37.77       32.88      8.34 o 
  -2  11  11        2.98       -5.58      7.54 o 
  -1  11  11      208.50      194.93     11.90 o 
   0  11  11      216.43      233.93     14.23 o 
   1  11  11       31.42       42.73     10.29 o 
   2  11  11       56.31       35.77      8.66 o 
   3  11  11      150.74      150.38     12.29 o 
  -4  12  11        4.12        8.71     12.89 o 
  -3  12  11      152.45      148.20     10.47 o 
  -2  12  11      431.93      396.02     13.72 o 
  -1  12  11        6.84        8.71      8.38 o 
   0  12  11      101.49      102.66     10.56 o 
   1  12  11       16.77       23.05      9.12 o 
   2  12  11      208.86      229.19     12.39 o 
  -1  13  11       39.56       29.20     10.19 o 
   0  13  11      437.82      492.22     21.80 o 
  -8   0  12        0.96       12.60     16.90 o 
  -7   0  12      258.88      244.96     20.83 o 
  -6   0  12      220.06      176.83     14.79 o 
  -5   0  12      209.34      188.20     19.15 o 
  -4   0  12      274.16      269.91      9.94 o 
  -3   0  12      760.63      710.01     23.59 o 
  -2   0  12     2327.54     2261.89     43.48 o 
  -1   0  12      261.78      249.47     11.43 o 
   0   0  12     5299.36     5259.86     91.75 o 
   1   0  12     1493.37     1469.46     31.48 o 
   2   0  12      557.93      534.61     22.50 o 
   3   0  12      357.10      360.06     15.45 o 
   4   0  12      224.46      216.76     12.72 o 
   5   0  12      527.54      513.58     18.97 o 
   6   0  12      754.28      781.35     37.28 o 
  -8   1  12        7.42       17.13      9.93 o 
  -7   1  12       21.05       10.56      9.16 o 
  -6   1  12       97.33       71.78      9.46 o 
  -5   1  12      189.82      207.77      9.94 o 
  -4   1  12       43.93       50.35      4.63 o 
  -3   1  12        3.71       -6.12      4.31 o 
  -2   1  12       51.72       45.88      7.94 o 
  -1   1  12       28.32       16.55      4.80 o 
   0   1  12      397.42      382.78      9.96 o 
   1   1  12     2371.87     2315.90     33.14 o 
   2   1  12      677.78      646.37     13.78 o 
   3   1  12       80.38       88.71      6.74 o 
   4   1  12      797.76      783.95     17.98 o 
   5   1  12      162.68      159.26      8.93 o 
   6   1  12        8.89       11.89     12.86 o 
  -8   2  12        0.01        4.64      9.77 o 
  -7   2  12        0.30       12.31      9.06 o 
  -6   2  12        0.96        8.04      8.11 o 
  -5   2  12      113.71      108.57      8.55 o 
  -4   2  12       61.90       62.08      5.07 o 
  -3   2  12       75.40       85.62      5.82 o 
  -2   2  12       69.89       74.87      5.67 o 
  -1   2  12       77.31       81.95      5.90 o 
   0   2  12       22.60       25.64      5.13 o 
   1   2  12      259.63      259.88     10.39 o 
   2   2  12      498.51      513.64     14.75 o 
   3   2  12      165.69      136.57      7.87 o 
   4   2  12       19.57       16.73      6.39 o 
   5   2  12       36.60       28.55      7.27 o 
   6   2  12       13.03       13.50     13.51 o 
  -8   3  12        1.16       -5.07      8.52 o 
  -7   3  12        0.29        1.59     11.88 o 
  -6   3  12       39.77       41.08      8.44 o 
  -5   3  12      293.81      290.66     12.67 o 
  -4   3  12      488.55      491.21     10.51 o 
  -3   3  12        0.85       -7.14      4.76 o 
  -2   3  12      564.49      535.10     11.77 o 
  -1   3  12     1503.93     1477.01     22.24 o 
   0   3  12     1501.38     1448.81     27.29 o 
   1   3  12       47.85       49.50      6.51 o 
   2   3  12      302.74      323.65     10.18 o 
   3   3  12      680.74      662.82     17.33 o 
   4   3  12      938.90      918.46     17.66 o 
   5   3  12       90.92      113.64     12.82 o 
   6   3  12       71.27       52.72     13.71 o 
  -8   4  12        4.56        1.10      9.83 o 
  -7   4  12       84.61       95.63     10.56 o 
  -6   4  12      120.90      117.80      9.47 o 
  -5   4  12       22.22       20.71      8.87 o 
  -4   4  12      524.95      551.39     11.34 o 
  -3   4  12      417.38      420.96     10.94 o 
  -2   4  12     1056.82     1033.12     17.24 o 
  -1   4  12       88.14       92.97      7.50 o 
   0   4  12     1252.08     1196.35     19.34 o 
   1   4  12      167.96      170.08      7.53 o 
   2   4  12      816.54      901.36     16.59 o 
   3   4  12     1248.52     1164.47     19.96 o 
   4   4  12        1.25       -8.73      6.43 o 
   5   4  12      644.53      637.01     15.24 o 
   6   4  12      446.09      441.64     21.76 o 
  -7   5  12        9.09        9.97     10.32 o 
  -6   5  12       38.71       36.33      8.16 o 
  -5   5  12       65.56       68.92      9.23 o 
  -4   5  12      309.83      334.86     10.40 o 
  -3   5  12      192.23      183.02      7.84 o 
  -2   5  12       85.69       89.48      6.32 o 
  -1   5  12      374.05      400.48     10.91 o 
   0   5  12       66.91       69.65      6.22 o 
   1   5  12      149.76      126.03      8.09 o 
   2   5  12        9.92       14.98      6.09 o 
   3   5  12      236.71      234.89     10.95 o 
   4   5  12       52.59       67.30      7.75 o 
   5   5  12       58.81       59.23      8.35 o 
   6   5  12       20.84        6.05     12.88 o 
  -7   6  12        0.12        0.95     10.88 o 
  -6   6  12        2.44        9.42      9.78 o 
  -5   6  12       74.54       68.69      9.32 o 
  -4   6  12        6.31       -2.61      5.07 o 
  -3   6  12        9.48        4.54      5.73 o 
  -2   6  12      292.99      297.03      9.64 o 
  -1   6  12       34.38       47.93      6.23 o 
   0   6  12       19.52       24.46      5.82 o 
   1   6  12      660.18      644.62     14.09 o 
   2   6  12      235.86      196.35      8.73 o 
   3   6  12        0.20       -2.27      6.43 o 
   4   6  12      348.42      363.07     12.14 o 
   5   6  12       85.75       86.22      8.60 o 
  -7   7  12        4.74       17.54     11.13 o 
  -6   7  12       49.29       38.73     10.49 o 
  -5   7  12      187.77      196.78     14.57 o 
  -4   7  12       28.53       39.78      7.09 o 
  -3   7  12      100.27      107.93      7.24 o 
  -2   7  12       62.52       59.78      7.50 o 
  -1   7  12     1142.09     1146.21     26.45 o 
   0   7  12     1631.05     1553.49     27.50 o 
   1   7  12        2.87        0.93      6.19 o 
   2   7  12       41.69       49.36      7.68 o 
   3   7  12      992.57      975.98     18.46 o 
   4   7  12      623.99      614.44     21.51 o 
   5   7  12       88.22       95.66     13.85 o 
  -6   8  12       16.31       14.96     10.32 o 
  -5   8  12       20.34       27.95      9.51 o 
  -4   8  12      172.81      190.49      9.31 o 
  -3   8  12      196.71      205.85     10.51 o 
  -2   8  12      358.95      366.26     13.04 o 
  -1   8  12       79.47       85.75     13.03 o 
   0   8  12       51.40       40.29      8.04 o 
   1   8  12      856.45      849.41     19.71 o 
   2   8  12      631.32      645.31     21.35 o 
   3   8  12      203.60      260.35     14.67 o 
   4   8  12       82.80      121.57     12.72 o 
   5   8  12      201.68      184.05     16.03 o 
  -6   9  12       15.00       17.23     10.69 o 
  -5   9  12        7.61        1.36      9.37 o 
  -4   9  12       14.96       21.57      7.32 o 
  -3   9  12      134.30      149.14      8.60 o 
  -2   9  12       61.46       66.98      7.79 o 
  -1   9  12        3.93       17.05      8.17 o 
   0   9  12      164.27      184.19     15.56 o 
   1   9  12      190.94      219.66     14.78 o 
   2   9  12        1.37       12.15     10.52 o 
   3   9  12       55.19       63.10     12.24 o 
   4   9  12      167.70      188.93     25.07 o 
  -5  10  12       65.88       32.84     13.38 o 
  -4  10  12        2.31       -1.74     10.93 o 
  -3  10  12       37.32       20.83      8.90 o 
  -2  10  12       53.11       40.83      8.71 o 
  -1  10  12       23.87       29.89      9.02 o 
   0  10  12       79.37       91.08     16.01 o 
   1  10  12      453.19      435.98     19.28 o 
   2  10  12       50.97       35.97     11.95 o 
   3  10  12        2.12      -14.20     11.64 o 
  -4  11  12       32.88       22.71     10.57 o 
  -3  11  12       29.75       28.58      8.59 o 
  -2  11  12      167.70      179.62     11.79 o 
  -1  11  12      536.63      510.84     17.37 o 
   0  11  12      375.33      396.53     15.93 o 
   1  11  12       43.13       38.20     10.02 o 
   2  11  12      182.71      195.64     40.69 o 
  -2  12  12      167.47      170.28     11.17 o 
  -1  12  12      388.59      420.29     14.52 o 
   0  12  12       25.55       29.55      9.54 o 
   1  12  12      391.18      390.38     15.04 o 
  -8   1  13        6.50       -5.20      9.85 o 
  -7   1  13        5.52        1.63      9.55 o 
  -6   1  13       59.37       68.39      8.89 o 
  -5   1  13      113.04      117.84      8.99 o 
  -4   1  13        0.28        0.29      4.76 o 
  -3   1  13        1.92        2.22      4.89 o 
  -2   1  13      606.02      556.89     12.13 o 
  -1   1  13     1546.66     1513.32     22.77 o 
   0   1  13       11.88       28.85     13.84 o 
   1   1  13        1.85        7.58      5.51 o 
   2   1  13      988.13      896.36     16.82 o 
   3   1  13      455.52      446.79     12.53 o 
   4   1  13      286.80      274.45     10.39 o 
   5   1  13       20.56       19.85      8.46 o 
   6   1  13      127.58      116.52     20.89 o 
  -8   2  13       19.88        3.70     10.59 o 
  -7   2  13        8.51        4.92      9.03 o 
  -6   2  13        0.50       -1.64      8.20 o 
  -5   2  13       26.66       28.83      7.71 o 
  -4   2  13      553.22      565.91     11.32 o 
  -3   2  13      585.27      598.07     12.71 o 
  -2   2  13       18.02       15.40      5.27 o 
  -1   2  13      117.52      116.43      7.37 o 
   0   2  13     2056.52     2013.72     28.69 o 
   1   2  13     3627.66     3471.38     45.43 o 
   2   2  13       92.60      108.95      8.03 o 
   3   2  13      324.02      295.27     10.37 o 
   4   2  13      648.27      691.79     20.11 o 
   5   2  13      504.41      523.51     14.66 o 
   6   2  13      216.07      208.45     38.37 o 
  -7   3  13        4.49       12.87      9.30 o 
  -6   3  13       29.69       24.05      8.48 o 
  -5   3  13        2.98       -0.17      7.08 o 
  -4   3  13      268.76      278.87      8.79 o 
  -3   3  13      103.11       96.80      6.71 o 
  -2   3  13      254.11      265.88      9.11 o 
  -1   3  13     2369.81     2353.60     32.56 o 
   0   3  13       21.29       40.42     11.69 o 
   1   3  13       30.53       17.51      5.74 o 
   2   3  13      543.16      540.37     13.03 o 
   3   3  13      639.13      618.81     14.56 o 
   4   3  13      341.33      332.36     11.82 o 
   5   3  13        0.89        4.03      7.19 o 
   6   3  13       61.68       49.58     15.30 o 
  -7   4  13        4.24        9.13      8.08 o 
  -6   4  13       15.43       21.96      8.54 o 
  -5   4  13       40.29       66.11     13.89 o 
  -4   4  13      285.44      293.05      9.03 o 
  -3   4  13       52.57       56.25      7.26 o 
  -2   4  13      508.66      491.00     11.95 o 
  -1   4  13       35.80       38.84      5.83 o 
   0   4  13       25.70       35.35      6.03 o 
   1   4  13        0.61        7.10      6.29 o 
   2   4  13        0.24       -0.18      5.90 o 
   3   4  13        1.87       -3.56      6.76 o 
   4   4  13        5.89        5.73      7.09 o 
   5   4  13       11.54        6.21      7.94 o 
  -7   5  13        2.95        4.10     10.65 o 
  -6   5  13       70.12       83.54     11.18 o 
  -5   5  13      327.47      329.27     13.74 o 
  -4   5  13        0.13        1.91     11.15 o 
  -3   5  13      869.92      851.93     16.12 o 
  -2   5  13      633.19      629.54     13.65 o 
  -1   5  13       54.80       67.65      6.61 o 
   0   5  13      301.01      301.09      9.98 o 
   1   5  13      545.51      471.72     12.26 o 
   2   5  13      496.50      498.30     15.10 o 
   3   5  13      730.34      713.23     18.13 o 
   4   5  13       98.52      107.85     10.56 o 
   5   5  13       30.47       26.22      8.36 o 
  -7   6  13       22.74       24.66     11.76 o 
  -6   6  13        0.10       -3.40     10.17 o 
  -5   6  13       10.14       16.68     10.73 o 
  -4   6  13      645.36      688.77     22.89 o 
  -3   6  13      282.97      312.17     10.31 o 
  -2   6  13       40.54       51.13      6.64 o 
  -1   6  13        9.42       -6.13      5.92 o 
   0   6  13      600.57      630.63     14.02 o 
   1   6  13     1800.09     1794.65     27.07 o 
   2   6  13      618.03      600.82     14.25 o 
   3   6  13       17.55       10.03      7.13 o 
   4   6  13      455.35      446.17     15.29 o 
   5   6  13      937.31      932.15     23.03 o 
  -6   7  13        6.68       10.62     10.33 o 
  -5   7  13       27.74       21.87      9.63 o 
  -4   7  13      258.65      258.92     11.84 o 
  -3   7  13       43.81       44.99      8.00 o 
  -2   7  13      260.73      264.31     10.94 o 
  -1   7  13       84.82       98.31      8.41 o 
   0   7  13      129.47      166.18     12.44 o 
   1   7  13        3.79        4.36      6.43 o 
   2   7  13       52.80       63.43      7.73 o 
   3   7  13      189.42      205.73      9.96 o 
   4   7  13      231.41      251.82     10.75 o 
  -6   8  13       17.98       29.46     11.90 o 
  -5   8  13       64.47       49.55     10.49 o 
  -4   8  13       58.43       66.45     11.61 o 
  -3   8  13       44.42       34.88      8.50 o 
  -2   8  13        1.43        0.47      7.18 o 
  -1   8  13      542.90      465.80     22.35 o 
   0   8  13       54.34       52.48      9.81 o 
   1   8  13       69.65       75.94      9.10 o 
   2   8  13      132.14      131.83     12.13 o 
   3   8  13       36.92       36.30     10.68 o 
   4   8  13       13.08        0.14      9.17 o 
  -5   9  13       52.74       59.57     10.82 o 
  -4   9  13       23.97       11.15     18.25 o 
  -3   9  13       33.46       13.39     14.24 o 
  -2   9  13      316.62      334.58     13.06 o 
  -1   9  13      283.25      294.45     22.18 o 
   0   9  13      230.57      256.17     24.17 o 
   1   9  13      124.10      122.08     13.31 o 
   2   9  13      636.45      637.72     22.31 o 
   3   9  13      555.03      582.55     52.06 o 
  -4  10  13       89.32       81.25     16.58 o 
  -3  10  13      208.50      240.76     15.51 o 
  -2  10  13      115.52      139.27     13.31 o 
  -1  10  13       83.25       60.51     12.18 o 
   0  10  13      465.56      465.09     20.31 o 
   1  10  13      177.62      182.86     14.59 o 
   2  10  13       52.63       55.91     12.30 o 
  -3  11  13      125.35      116.45     11.57 o 
  -2  11  13       32.54       42.56     12.52 o 
  -1  11  13       76.09       85.45     11.11 o 
   0  11  13       12.21      -12.10     11.81 o 
   1  11  13       43.02       34.09     15.88 o 
  -7   0  14       13.42       -3.87     14.11 o 
  -6   0  14       42.87       36.73     11.97 o 
  -5   0  14      235.36      211.88     15.58 o 
  -4   0  14      172.65      193.49     11.68 o 
  -3   0  14      263.63      300.65     14.17 o 
  -2   0  14     1194.71     1127.08     26.55 o 
  -1   0  14     1598.19     1571.77     51.61 o 
   0   0  14      216.92      234.43     24.30 o 
   1   0  14        8.66       12.10      8.51 o 
   2   0  14       40.19       53.34      9.57 o 
   3   0  14      179.64      192.58     36.83 o 
   4   0  14     1323.67     1383.10     33.62 o 
   5   0  14      157.80      152.91     13.72 o 
  -7   1  14       33.63       33.79     10.52 o 
  -6   1  14       16.01       11.21      8.39 o 
  -5   1  14       20.62       21.89      8.56 o 
  -4   1  14       11.99        5.51      5.78 o 
  -3   1  14       92.13      100.05      6.81 o 
  -2   1  14      206.82      221.31      8.59 o 
  -1   1  14     1380.86     1371.00     23.23 o 
   0   1  14      379.89      366.35     11.16 o 
   1   1  14      151.95      172.08      8.25 o 
   2   1  14     1044.26     1046.69     19.15 o 
   3   1  14      144.01      145.58      8.71 o 
   4   1  14        8.84       12.72      7.44 o 
   5   1  14      101.27       90.99      9.36 o 
  -7   2  14       42.60       40.02     10.32 o 
  -6   2  14        6.68       -9.35      8.71 o 
  -5   2  14        3.06        8.70      9.64 o 
  -4   2  14        3.42        1.60      5.88 o 
  -3   2  14       44.77       42.00      6.21 o 
  -2   2  14       57.08       59.51      6.36 o 
  -1   2  14       69.30       83.92      6.84 o 
   0   2  14      315.73      335.54     10.66 o 
   1   2  14      169.47      150.63      9.85 o 
   2   2  14        0.82       -4.78      7.11 o 
   3   2  14       11.35        8.20      7.02 o 
   4   2  14       73.22       66.79     12.90 o 
   5   2  14       16.24       18.25      8.20 o 
  -7   3  14       65.91       59.62     10.49 o 
  -6   3  14       67.41       67.97      9.69 o 
  -5   3  14        8.15       -2.73     11.76 o 
  -4   3  14       64.47       55.88      6.82 o 
  -3   3  14      590.27      585.22     27.83 o 
  -2   3  14      331.31      337.98     10.18 o 
  -1   3  14       90.25       88.54      6.89 o 
   0   3  14        8.00        7.55      5.99 o 
   1   3  14      255.79      272.01     10.72 o 
   2   3  14     1011.54     1012.38     19.00 o 
   3   3  14      161.11      182.17      9.42 o 
   4   3  14       47.36       41.68      7.96 o 
   5   3  14      121.10      123.07      9.77 o 
  -7   4  14       39.15       54.57      9.34 o 
  -6   4  14       92.71       89.77     17.61 o 
  -5   4  14       79.00       87.02     10.27 o 
  -4   4  14      257.09      284.22     12.42 o 
  -3   4  14      278.48      292.42     10.15 o 
  -2   4  14      514.94      502.42     12.85 o 
  -1   4  14      568.29      549.54     16.75 o 
   0   4  14      492.07      513.50     12.60 o 
   1   4  14      307.68      298.34     10.60 o 
   2   4  14        6.29        7.54      6.67 o 
   3   4  14      569.17      577.38     15.08 o 
   4   4  14      535.95      520.65     14.64 o 
   5   4  14      345.85      356.66     13.12 o 
  -6   5  14      280.05      281.24     13.56 o 
  -5   5  14        9.10       10.25      9.69 o 
  -4   5  14      246.32      232.58     11.43 o 
  -3   5  14      266.15      280.67     10.16 o 
  -2   5  14       18.49        9.51      6.41 o 
  -1   5  14       34.92       42.59      6.61 o 
   0   5  14        2.71        1.52      6.15 o 
   1   5  14      253.02      254.46      9.62 o 
   2   5  14       84.99       97.98      8.29 o 
   3   5  14       72.48       92.03      8.57 o 
   4   5  14        1.98       -9.64      7.62 o 
   5   5  14       87.29      117.59     10.17 o 
  -6   6  14        8.84       -6.53      9.58 o 
  -5   6  14        1.45       13.71      9.80 o 
  -4   6  14        2.53        7.45     14.66 o 
  -3   6  14        3.81      -11.66      8.78 o 
  -2   6  14      150.68      144.85      8.45 o 
  -1   6  14      247.96      251.37     10.02 o 
   0   6  14      162.23      161.95     14.29 o 
   1   6  14       13.81       25.94      7.02 o 
   2   6  14       56.82       65.34      8.05 o 
   3   6  14      116.87      115.56     10.39 o 
   4   6  14       76.22       74.28      9.16 o 
  -6   7  14        2.59      -19.36     12.91 o 
  -5   7  14       11.58       14.00      9.38 o 
  -4   7  14        1.88        3.83      8.52 o 
  -3   7  14      150.01      146.83      9.54 o 
  -2   7  14      853.81      870.98     19.83 o 
  -1   7  14        1.40       -2.81      7.90 o 
   0   7  14       19.18       21.31      8.85 o 
   1   7  14      732.63      721.14     16.03 o 
   2   7  14      562.36      587.85     18.39 o 
   3   7  14       43.33       33.00      8.60 o 
   4   7  14       24.23       41.09     10.19 o 
  -5   8  14       27.85       32.22     12.34 o 
  -4   8  14      119.36      103.89     12.90 o 
  -3   8  14       88.33      113.32     11.62 o 
  -2   8  14       34.48       27.64      8.23 o 
  -1   8  14      479.68      516.11     16.39 o 
   0   8  14      435.02      471.73     15.53 o 
   1   8  14      376.14      415.92     15.13 o 
   2   8  14       71.30       73.95     12.24 o 
   3   8  14      506.85      552.87     22.59 o 
  -4   9  14       45.38       35.54     13.95 o 
  -3   9  14        0.39      -11.80      8.49 o 
  -2   9  14       12.32       18.01      9.29 o 
  -1   9  14      150.82      156.38     20.44 o 
   0   9  14       13.51        1.06     11.51 o 
   1   9  14       22.75       31.72     11.56 o 
   2   9  14      197.29      211.27     15.59 o 
  -3  10  14        1.58      -15.43     10.73 o 
  -2  10  14       25.56        8.77     11.36 o 
  -1  10  14      170.43      178.67     15.17 o 
   0  10  14       17.97       10.03     14.14 o 
   1  10  14        2.33       -2.15     11.96 o 
  -7   1  15        1.78       -7.75      9.73 o 
  -6   1  15        4.79        2.33      9.53 o 
  -5   1  15        6.14       -4.71     30.08 o 
  -4   1  15      200.72      203.11      8.81 o 
  -3   1  15      491.66      478.56     12.48 o 
  -2   1  15        1.21        2.68      6.15 o 
  -1   1  15       42.19       41.32      6.62 o 
   0   1  15     1020.58      968.33     25.42 o 
   1   1  15      501.26      512.21     13.41 o 
   2   1  15      130.07      138.58     11.32 o 
   3   1  15        0.13       -2.19      7.13 o 
   4   1  15      256.33      278.86     14.42 o 
   5   1  15      123.06      105.40     10.02 o 
  -6   2  15       68.62       91.57     26.32 o 
  -5   2  15       85.48      106.18     23.01 o 
  -4   2  15       46.08       34.89      8.60 o 
  -3   2  15       83.10       84.23     11.76 o 
  -2   2  15      288.21      292.28     10.65 o 
  -1   2  15     1084.34     1079.13     19.21 o 
   0   2  15      283.27      317.91     11.06 o 
   1   2  15        3.10       -5.29      6.56 o 
   2   2  15      736.72      732.55     16.31 o 
   3   2  15      757.53      792.22     17.08 o 
   4   2  15      205.06      202.42     10.54 o 
  -6   3  15        3.66       13.67     10.64 o 
  -5   3  15       87.85       69.45     14.59 o 
  -4   3  15        5.10        4.25     10.36 o 
  -3   3  15      868.65      902.79     17.51 o 
  -2   3  15       39.17       45.15      6.86 o 
  -1   3  15       15.05        6.41      6.79 o 
   0   3  15      289.32      291.05     10.60 o 
   1   3  15      312.32      321.74     21.28 o 
   2   3  15      379.92      415.11     12.73 o 
   3   3  15        5.01       10.10      7.74 o 
   4   3  15       35.04       43.73      8.48 o 
  -6   4  15       61.81       71.17     11.56 o 
  -5   4  15       91.64       82.25     20.38 o 
  -4   4  15        5.62        6.10      8.41 o 
  -3   4  15       62.12       67.05     10.37 o 
  -2   4  15      129.55      114.27      8.14 o 
  -1   4  15       64.09       54.29      8.99 o 
   0   4  15       31.12       35.28      6.88 o 
   1   4  15       26.41       26.23      7.20 o 
   2   4  15      131.84      131.96      9.12 o 
   3   4  15       29.71       29.48     11.50 o 
   4   4  15        4.54        9.98      9.08 o 
  -6   5  15       13.64        6.39     10.61 o 
  -5   5  15      205.80      198.23     23.65 o 
  -4   5  15      262.85      262.20     12.49 o 
  -3   5  15       24.56        8.46      6.80 o 
  -2   5  15      113.82      129.69     14.53 o 
  -1   5  15       56.95       56.50      7.59 o 
   0   5  15      251.10      263.17     10.48 o 
   1   5  15      518.37      516.47     15.14 o 
   2   5  15      128.30      149.73      9.58 o 
   3   5  15        0.78        1.10      7.97 o 
   4   5  15      354.86      409.74     14.29 o 
  -5   6  15      181.32      198.97     15.99 o 
  -4   6  15        0.72        8.32      8.63 o 
  -3   6  15        2.35       -0.86      7.66 o 
  -2   6  15       65.47       75.57      8.05 o 
  -1   6  15      688.84      719.95     16.17 o 
   0   6  15      589.38      614.82     15.68 o 
   1   6  15       20.14       28.56      7.83 o 
   2   6  15      195.32      190.18     14.43 o 
   3   6  15      829.98      825.95     18.74 o 
  -5   7  15       14.58       25.06     13.63 o 
  -4   7  15        2.13        4.83     24.55 o 
  -3   7  15       15.29       17.13      8.76 o 
  -2   7  15       86.05       82.51      9.77 o 
  -1   7  15        0.54        8.67     11.89 o 
   0   7  15        9.74        9.11      8.68 o 
   1   7  15       23.92       27.62      8.02 o 
   2   7  15      344.12      375.42     12.90 o 
   3   7  15       99.20      104.81     10.57 o 
  -4   8  15       13.91       13.99     11.70 o 
  -3   8  15      184.03      157.83     16.20 o 
  -2   8  15       55.49       53.02      9.75 o 
  -1   8  15       41.60       36.27     11.88 o 
   0   8  15       40.59       44.80     10.95 o 
   1   8  15       43.92       32.06      9.52 o 
   2   8  15       68.85       68.83     12.98 o 
  -3   9  15      127.77      132.48     11.51 o 
  -2   9  15       74.64       77.04     14.49 o 
  -1   9  15      107.42       98.12     12.98 o 
   0   9  15      258.05      254.49     15.90 o 
   1   9  15      217.99      175.98     15.63 o 
  -6   0  16        5.33      -17.10     22.37 o 
  -5   0  16      195.63      245.02     25.33 o 
  -4   0  16       72.98       59.65     20.57 o 
  -3   0  16      667.77      659.29     21.98 o 
  -2   0  16      101.98      130.84     11.58 o 
  -1   0  16       11.67       15.13     10.14 o 
   0   0  16       21.32       20.83     10.16 o 
   1   0  16      152.54      144.81     13.18 o 
   2   0  16      806.19      850.75     41.78 o 
   3   0  16      167.59      200.27     16.58 o 
   4   0  16      100.19      134.43     14.70 o 
  -6   1  16        7.64       26.83     16.17 o 
  -5   1  16       70.89       91.68     16.22 o 
  -4   1  16       52.75       65.10      9.67 o 
  -3   1  16      507.95      519.98     13.65 o 
  -2   1  16      291.02      259.89     12.49 o 
  -1   1  16      126.45      129.32      8.35 o 
   0   1  16      438.50      469.24     14.06 o 
   1   1  16      111.70      128.58      8.93 o 
   2   1  16       25.76       28.72      7.97 o 
   3   1  16      120.27      105.41      9.23 o 
   4   1  16      480.48      532.78     15.71 o 
  -6   2  16        1.48      -20.38     13.59 o 
  -5   2  16        5.71       -4.67     13.97 o 
  -4   2  16        0.25        8.13      8.89 o 
  -3   2  16        0.11       -0.76      7.00 o 
  -2   2  16        1.05       -4.51      6.80 o 
  -1   2  16       22.75       16.27      7.05 o 
   0   2  16        5.36       -1.02      6.84 o 
   1   2  16        0.21       -2.60      7.15 o 
   2   2  16       12.73        6.18      7.37 o 
   3   2  16       19.40       19.04      8.57 o 
   4   2  16       77.98      108.65      9.59 o 
  -6   3  16       28.47       32.24     12.34 o 
  -5   3  16       93.40       90.06     15.17 o 
  -4   3  16        9.42        6.54      8.71 o 
  -3   3  16        6.05       -1.78      6.99 o 
  -2   3  16        1.51       16.35      7.38 o 
  -1   3  16      172.16      186.05     13.71 o 
   0   3  16      322.87      347.21     16.77 o 
   1   3  16      127.47      124.04      8.88 o 
   2   3  16       25.41       22.31      7.87 o 
   3   3  16       78.34       76.61      9.28 o 
  -5   4  16      177.13      184.24     17.51 o 
  -4   4  16       68.92       66.14      9.70 o 
  -3   4  16      325.93      324.83     11.70 o 
  -2   4  16      329.72      346.15     12.21 o 
  -1   4  16       71.14       73.29      7.98 o 
   0   4  16        2.14        5.41      7.10 o 
   1   4  16      334.06      322.29     11.89 o 
   2   4  16      393.17      401.87     14.38 o 
   3   4  16      498.66      503.11     15.12 o 
  -5   5  16      110.26      118.53     23.53 o 
  -4   5  16       10.90       19.71      9.61 o 
  -3   5  16        0.99        5.97      7.39 o 
  -2   5  16        0.16       -0.32      6.91 o 
  -1   5  16       43.58       52.50      8.55 o 
   0   5  16      278.61      315.62     11.76 o 
   1   5  16      168.20      199.86     14.78 o 
   2   5  16       14.89       24.12      8.00 o 
   3   5  16      164.34      167.36     10.98 o 
  -5   6  16       24.23       23.30     20.25 o 
  -4   6  16       46.03       29.99     18.19 o 
  -3   6  16       89.68       99.50     10.94 o 
  -2   6  16        1.69       -5.84      9.04 o 
  -1   6  16        3.41       -6.30      7.49 o 
   0   6  16        6.81       -2.84      7.81 o 
   1   6  16      119.91      128.06     13.32 o 
   2   6  16       56.26       46.77      8.48 o 
  -4   7  16      212.25      218.51     15.87 o 
  -3   7  16       10.54        6.34      8.67 o 
  -2   7  16        2.03       -7.26      8.58 o 
  -1   7  16      241.59      251.87     14.07 o 
   0   7  16      469.55      490.31     26.09 o 
   1   7  16       51.98       45.00      9.61 o 
   2   7  16       25.93       34.40      8.77 o 
  -3   8  16      124.54      144.95     16.19 o 
  -2   8  16      318.73      373.73     25.12 o 
  -1   8  16      203.55      214.28     12.43 o 
   0   8  16       44.22       48.21     10.10 o 
   1   8  16      334.44      359.37     14.86 o 
  -5   1  17       79.40       60.20     16.58 o 
  -4   1  17        6.11      -20.16     13.81 o 
  -3   1  17       16.23       16.74      7.48 o 
  -2   1  17      346.30      354.12     12.62 o 
  -1   1  17      154.94      154.15     11.56 o 
   0   1  17      108.63      140.70     12.04 o 
   1   1  17       27.03       32.01      7.90 o 
   2   1  17      357.33      375.14     13.12 o 
   3   1  17      104.80      114.31      9.90 o 
  -5   2  17        1.39       13.05     15.36 o 
  -4   2  17       17.48       13.61     14.08 o 
  -3   2  17       76.82       75.42      8.58 o 
  -2   2  17      256.30      269.66     10.73 o 
  -1   2  17       59.10       81.97      8.61 o 
   0   2  17      372.07      351.35     12.69 o 
   1   2  17      489.99      529.62     15.20 o 
   2   2  17      170.42      175.43     11.45 o 
   3   2  17       97.79      114.17      9.91 o 
  -5   3  17      144.34      107.08     17.35 o 
  -4   3  17        0.95        3.58     19.80 o 
  -3   3  17        5.00       10.12      7.66 o 
  -2   3  17      128.09      126.32      8.98 o 
  -1   3  17       81.87       98.55      8.69 o 
   0   3  17       77.00       89.73     11.41 o 
   1   3  17        1.15       -9.71      8.01 o 
   2   3  17        6.23       10.47      8.49 o 
  -4   4  17       26.28       41.44     14.56 o 
  -3   4  17       14.58       24.19      8.22 o 
  -2   4  17        2.39       -2.80      7.38 o 
  -1   4  17       11.20       12.05      8.71 o 
   0   4  17      192.16      204.46     10.42 o 
   1   4  17       19.01       19.98      7.88 o 
   2   4  17        0.04        1.95      8.64 o 
  -4   5  17       82.77      131.25     23.78 o 
  -3   5  17        5.45        8.52      8.17 o 
  -2   5  17       83.87       88.51      9.29 o 
  -1   5  17      140.66      138.03     10.02 o 
   0   5  17      120.28      131.36     10.12 o 
   1   5  17       59.02       73.35      9.10 o 
   2   5  17      295.35      297.88     12.70 o 
  -3   6  17       92.71      117.61     11.04 o 
  -2   6  17      110.84      115.63     10.46 o 
  -1   6  17       10.25        9.36      8.43 o 
   0   6  17       29.31       26.72      8.42 o 
   1   6  17      439.67      460.29     14.73 o 
  -2   7  17        0.37      -13.94      9.29 o 
  -1   7  17       25.09       20.08      9.81 o 
   0   7  17       27.31       27.02      9.70 o 
  -4   0  18      145.93      192.57     27.38 o 
  -3   0  18      116.36      152.08     14.15 o 
  -2   0  18      101.99      117.15     17.68 o 
  -1   0  18      158.65      156.84     14.47 o 
   0   0  18      206.32      212.59     15.10 o 
   1   0  18      217.55      249.81     16.47 o 
   2   0  18       74.29       62.54     20.05 o 
  -4   1  18      158.54      170.63     17.59 o 
  -3   1  18       11.72       10.53      8.07 o 
  -2   1  18       55.96       62.00      8.49 o 
  -1   1  18      107.20      136.77     11.60 o 
   0   1  18       35.90       45.93      8.85 o 
   1   1  18       73.38       79.31      9.48 o 
   2   1  18      437.27      500.11     15.72 o 
  -4   2  18        7.17       -2.87     14.44 o 
  -3   2  18        1.12       -9.64      7.67 o 
  -2   2  18        5.43        5.65      9.43 o 
  -1   2  18        1.28        0.03      7.93 o 
   0   2  18        5.12       12.60      8.63 o 
   1   2  18       23.98       42.30     12.08 o 
  -3   3  18       46.95       62.83      8.85 o 
  -2   3  18       77.05       82.59      9.56 o 
  -1   3  18      151.53      183.44     10.42 o 
   0   3  18      105.33      115.65     10.69 o 
   1   3  18       56.82       36.11      9.01 o 
  -3   4  18       46.43       49.43      8.83 o 
  -2   4  18        2.08        5.63      8.33 o 
  -1   4  18       93.50       89.46      9.36 o 
   0   4  18      169.92      177.57     10.99 o 
  -2   5  18       83.11       88.61      9.95 o 
  -1   5  18       81.49       75.85      9.57 o 
  -2   1  19       38.21       43.83      9.22 o 
  -1   1  19        6.31       18.77      8.98 o 
                                                 
